# Supplementary material for: Convergence of retrotransposons in oomycetes and plants
Source: Mob DNA. 2017 Mar 14;8:4. doi: 10.1186/s13100-017-0087-y (PMC5348765; doi:10.1186/s13100-017-0087-y)
Supplement: Additional file 1: Table S1. — Diversity and distribution of aRNH-containing repetitive elements identified in the Repbase Update v. 20.08 (08-30-2015) database [21]. Table S2. Diversity, distribution and selected representatives of identified aRNH-containing retrotransposons in the studied oomycete genomes. Table S3. Individual aRNHs identified in the free-living Stramenopiles species. (XLSX 40 kb) [file 13100_2017_87_MOESM1_ESM.xlsx]

## Sheet: Table S1
Repbase Update ID	Repeat Family	Species
Stramenopiles/Oomycetes/Peronosporales
Gypsy-16_PIT-I	LTR/Gypsy	Phytophthora infestans T30-4
Gypsy-18_PIT-I	LTR/Gypsy	Phytophthora infestans T30-4
Gypsy-20_PIT-I	LTR/Gypsy	Phytophthora infestans T30-4
Gypsy-2_PPI-I	LTR/Gypsy	Phytophthora parasitica INRA-310
Gypsy-17_PR-I	LTR/Gypsy	Phytophthora ramorum
Gypsy-24_PR-I	LTR/Gypsy	Phytophthora ramorum
Gypsy-9_PR-I	LTR/Gypsy	Phytophthora ramorum
Gypsy-1_PSo-I	LTR/Gypsy	Phytophthora sojae
Gypsy-11_PSo-I	LTR/Gypsy	Phytophthora sojae
Gypsy-14_PSo-I	LTR/Gypsy	Phytophthora sojae
Gypsy-15_PSo-I	LTR/Gypsy	Phytophthora sojae
Gypsy-2_PSo-I	LTR/Gypsy	Phytophthora sojae
Gypsy-23_PSo-I	LTR/Gypsy	Phytophthora sojae
Gypsy-26_PSo-I	LTR/Gypsy	Phytophthora sojae
Gypsy-27_PSo-I	LTR/Gypsy	Phytophthora sojae
Utopia-1_PI*	Non-LTR/NeSL	Phytophthora infestans
Utopia-2_PI*	Non-LTR/NeSL	Phytophthora infestans
Utopia-3_PI*	Non-LTR/NeSL	Phytophthora infestans
Utopia-4_PI*	Non-LTR/NeSL	Phytophthora infestans
L1-11_PI	Non-LTR/L1	Phytophthora infestans
L1-5_PI	Non-LTR/L1	Phytophthora infestans
L1-6_PI	Non-LTR/L1	Phytophthora infestans
Viridiplantae
Gypsy-11_ATr-I	LTR/Gypsy	Amborella trichopoda
Gypsy-13_ATr-I	LTR/Gypsy	Amborella trichopoda
Gypsy-14_ATr-I	LTR/Gypsy	Amborella trichopoda
Gypsy-14B_ATr-I	LTR/Gypsy	Amborella trichopoda
Gypsy-15B_ATr-I	LTR/Gypsy	Amborella trichopoda
Gypsy-17_ATr-I	LTR/Gypsy	Amborella trichopoda
Gypsy-18_ATr-I	LTR/Gypsy	Amborella trichopoda
Gypsy-32_ATr-I	LTR/Gypsy	Amborella trichopoda
Gypsy-51_ATr-I	LTR/Gypsy	Amborella trichopoda
Gypsy-7_ATr-I	LTR/Gypsy	Amborella trichopoda
Gypsy-10_ALY-I	LTR/Gypsy	Arabidopsis lyrata subsp. lyrata
Gypsy-18_ALY-I	LTR/Gypsy	Arabidopsis lyrata subsp. lyrata
Gypsy-21_ALY-I	LTR/Gypsy	Arabidopsis lyrata subsp. lyrata
Gypsy-3_ALY-I	LTR/Gypsy	Arabidopsis lyrata subsp. lyrata
Gypsy-30_ALY-I	LTR/Gypsy	Arabidopsis lyrata subsp. lyrata
Gypsy-33_ALY-I	LTR/Gypsy	Arabidopsis lyrata subsp. lyrata
Gypsy-4_ALY-I	LTR/Gypsy	Arabidopsis lyrata subsp. lyrata
Gypsy-8_ALY-I	LTR/Gypsy	Arabidopsis lyrata subsp. lyrata
ATLANTYS1_I	LTR/Gypsy	Arabidopsis thaliana
ATLANTYS2_I	LTR/Gypsy	Arabidopsis thaliana
ATLANTYS3I	LTR/Gypsy	Arabidopsis thaliana
Gypsy-1_BD-I	LTR/Gypsy	Brachypodium distachyon
Gypsy-10_BD-I	LTR/Gypsy	Brachypodium distachyon
Gypsy-11_BD-I	LTR/Gypsy	Brachypodium distachyon
Gypsy-13_BD-I	LTR/Gypsy	Brachypodium distachyon
Gypsy-2_BD-I	LTR/Gypsy	Brachypodium distachyon
Gypsy-20_BD-I	LTR/Gypsy	Brachypodium distachyon
Gypsy-23_BD-I	LTR/Gypsy	Brachypodium distachyon
Gypsy-26_BD-I	LTR/Gypsy	Brachypodium distachyon
Gypsy-30_BD-I	LTR/Gypsy	Brachypodium distachyon
Gypsy-31_BD-I	LTR/Gypsy	Brachypodium distachyon
Gypsy-35_BD-I	LTR/Gypsy	Brachypodium distachyon
Gypsy-36_BD-I	LTR/Gypsy	Brachypodium distachyon
Gypsy-4_BD-I	LTR/Gypsy	Brachypodium distachyon
Gypsy-41_BD-I	LTR/Gypsy	Brachypodium distachyon
Gypsy-42_BD-I	LTR/Gypsy	Brachypodium distachyon
Gypsy-47_BD-I	LTR/Gypsy	Brachypodium distachyon
Gypsy-48_BD-I	LTR/Gypsy	Brachypodium distachyon
Gypsy-50_BD-I	LTR/Gypsy	Brachypodium distachyon
Gypsy-7_BD-I	LTR/Gypsy	Brachypodium distachyon
Gypsy-20_BRa-I	LTR/Gypsy	Brassica rapa
Gypsy-14_FV-I	LTR/Gypsy	Fragaria vesca
Gypsy-2_FV-I	LTR/Gypsy	Fragaria vesca
Gypsy-25_FV-I	LTR/Gypsy	Fragaria vesca
GmOgre_I	LTR/Gypsy	Glycine max
Gypsy-109_GM-I	LTR/Gypsy	Glycine max
Gypsy-118_GM-I	LTR/Gypsy	Glycine max
Gypsy-133_GM-I	LTR/Gypsy	Glycine max
Gypsy-53_GM-I	LTR/Gypsy	Glycine max
Gypsy-10_GR-I	LTR/Gypsy	Gossypium raimondii
Gypsy-51_GR-I	LTR/Gypsy	Gossypium raimondii
Gypsy-57_GR-I	LTR/Gypsy	Gossypium raimondii
Gypsy-9_GR-I	LTR/Gypsy	Gossypium raimondii
Gypsy2-HV_I	LTR/Gypsy	Hordeum vulgare
Gypsy-5_HV-I	LTR/Gypsy	Hordeum vulgare subsp. vulgare
Gypsy-3_JC-I	LTR/Gypsy	Jatropha curcas
Gypsy-5_JC-I	LTR/Gypsy	Jatropha curcas
ATLANTYS_LC_I	LTR/Gypsy	Lotus corniculatus
Gypsy-1_Mad-I	LTR/Gypsy	Malus domestica
Gypsy-12_Mad-I	LTR/Gypsy	Malus domestica
Gypsy-13_Mad-I	LTR/Gypsy	Malus domestica
Gypsy-29_Mad-I	LTR/Gypsy	Malus domestica
Gypsy-38_Mad-I	LTR/Gypsy	Malus domestica
Gypsy-41_Mad-I	LTR/Gypsy	Malus domestica
Gypsy-42_Mad-I	LTR/Gypsy	Malus domestica
Gypsy-43_Mad-I	LTR/Gypsy	Malus domestica
Gypsy-46_Mad-I	LTR/Gypsy	Malus domestica
Gypsy-47_Mad-I	LTR/Gypsy	Malus domestica
Gypsy-52_Mad-I	LTR/Gypsy	Malus domestica
CALYPSHAN2_I_MT	LTR/Gypsy	Medicago truncatula
Gyp_I_MT	LTR/Gypsy	Medicago truncatula
GYPSY3-I_MT	LTR/Gypsy	Medicago truncatula
GYPSY-I_MT	LTR/Gypsy	Medicago truncatula
Ogre-MT3_I	LTR/Gypsy	Medicago truncatula
Ogre-MT4_I	LTR/Gypsy	Medicago truncatula
RAM4_I	LTR/Gypsy	Medicago truncatula
Gypsy-1_NN-I	LTR/Gypsy	Nelumbo nucifera
Gypsy-10_NN-I	LTR/Gypsy	Nelumbo nucifera
Gypsy-14_NN-I	LTR/Gypsy	Nelumbo nucifera
Gypsy-18_NN-I	LTR/Gypsy	Nelumbo nucifera
Gypsy-19_NN-I	LTR/Gypsy	Nelumbo nucifera
Gypsy-2_NN-I	LTR/Gypsy	Nelumbo nucifera
ATLANTYS-I_OS	LTR/Gypsy	Oryza sativa
GYPSY1-I_OS	LTR/Gypsy	Oryza sativa
RETRO1_I	LTR/Gypsy	Oryza sativa
RETRO2_I	LTR/Gypsy	Oryza sativa
RETRO2A_I	LTR/Gypsy	Oryza sativa
RETRO3_I	LTR/Gypsy	Oryza sativa
RETROSOR2_I	LTR/Gypsy	Oryza sativa
RIRE2_I	LTR/Gypsy	Oryza sativa
GYPSI_I	LTR/Gypsy	Oryza sativa Japonica Group
GYPSIA_I	LTR/Gypsy	Oryza sativa Japonica Group
Gypsy-1_PAb-I	LTR/Gypsy	Picea abies
Gypsy-10_PAb-I	LTR/Gypsy	Picea abies
Gypsy-11_PAb-I	LTR/Gypsy	Picea abies
Gypsy-12_PAb-I	LTR/Gypsy	Picea abies
Gypsy-13_PAb-I	LTR/Gypsy	Picea abies
Gypsy-14_PAb-I	LTR/Gypsy	Picea abies
Gypsy-16_PAb-I	LTR/Gypsy	Picea abies
Gypsy-17_PAb-I	LTR/Gypsy	Picea abies
Gypsy-2_PAb-I	LTR/Gypsy	Picea abies
Gypsy-21_PAb-I	LTR/Gypsy	Picea abies
Gypsy-25_PAb-I	LTR/Gypsy	Picea abies
Gypsy-27_PAb-I	LTR/Gypsy	Picea abies
Gypsy-29_PAb-I	LTR/Gypsy	Picea abies
Gypsy-3_PAb-I	LTR/Gypsy	Picea abies
Gypsy-35_PAb-I	LTR/Gypsy	Picea abies
Gypsy-36_PAb-I	LTR/Gypsy	Picea abies
Gypsy-37_PAb-I	LTR/Gypsy	Picea abies
Gypsy-38_PAb-I	LTR/Gypsy	Picea abies
Gypsy-39_PAb-I	LTR/Gypsy	Picea abies
Gypsy-44_PAb-I	LTR/Gypsy	Picea abies
Gypsy-46_PAb-I	LTR/Gypsy	Picea abies
Gypsy-49_PAb-I	LTR/Gypsy	Picea abies
Gypsy-50_PAb-I	LTR/Gypsy	Picea abies
Gypsy-51_PAb-I	LTR/Gypsy	Picea abies
Gypsy-53_PAb-I	LTR/Gypsy	Picea abies
Gypsy-55_PAb-I	LTR/Gypsy	Picea abies
Gypsy-56_PAb-I	LTR/Gypsy	Picea abies
Gypsy-57_PAb-I	LTR/Gypsy	Picea abies
Gypsy-59_PAb-I	LTR/Gypsy	Picea abies
Gypsy-62_PAb-I	LTR/Gypsy	Picea abies
Gypsy-63_PAb-I	LTR/Gypsy	Picea abies
Gypsy-65_PAb-I	LTR/Gypsy	Picea abies
Gypsy-66_PAb-I	LTR/Gypsy	Picea abies
Gypsy-68_PAb-I	LTR/Gypsy	Picea abies
Gypsy-7_PAb-I	LTR/Gypsy	Picea abies
Gypsy-70_PAb-I	LTR/Gypsy	Picea abies
Gypsy-75_PAb-I	LTR/Gypsy	Picea abies
Gypsy-83_PAb-I	LTR/Gypsy	Picea abies
Gypsy-85_PAb-I	LTR/Gypsy	Picea abies
Gypsy-86_PAb-I	LTR/Gypsy	Picea abies
Gypsy-87_PAb-I	LTR/Gypsy	Picea abies
Gypsy-88_PAb-I	LTR/Gypsy	Picea abies
PtAngelina_I	LTR/Gypsy	Pinus taeda
PtBastrop_I	LTR/Gypsy	Pinus taeda
PtConagree_I	LTR/Gypsy	Pinus taeda
PtOuachita_I	LTR/Gypsy	Pinus taeda
PtOzark_I	LTR/Gypsy	Pinus taeda
PtTalladega_I	LTR/Gypsy	Pinus taeda
OGRE-I_PS	LTR/Gypsy	Pisum sativum
Gypsy13-PTR_I	LTR/Gypsy	Populus trichocarpa
Gypsy21-PTR_I	LTR/Gypsy	Populus trichocarpa
Ogre-PT1_I	LTR/Gypsy	Populus trichocarpa
Ogre-PT2_I	LTR/Gypsy	Populus trichocarpa
Gypsy-11_Pru-I	LTR/Gypsy	Prunus persica
Gypsy-3_Pru-I	LTR/Gypsy	Prunus persica
Gypsy-4_Pru-I	LTR/Gypsy	Prunus persica
Gypsy-5_Pru-I	LTR/Gypsy	Prunus persica
Gypsy-2_PX-I	LTR/Gypsy	Pyrus x bretschneideri
RLG_scTat_1_1-I	LTR/Gypsy	Saccharum hybrid cultivar R570
RLG_scTat_1_2-I	LTR/Gypsy	Saccharum hybrid cultivar R570
RLG_scTat_1_3-I	LTR/Gypsy	Saccharum hybrid cultivar R570
RLG_scTat_1_4-I	LTR/Gypsy	Saccharum hybrid cultivar R570
RLG_scTat_1_5-I	LTR/Gypsy	Saccharum hybrid cultivar R570
RLG_scTat_2_1-I	LTR/Gypsy	Saccharum hybrid cultivar R570
RLG_scTat_2_2-I	LTR/Gypsy	Saccharum hybrid cultivar R570
RLG_scTat_3_1-I	LTR/Gypsy	Saccharum hybrid cultivar R570
RLG_scTat_4_1-I	LTR/Gypsy	Saccharum hybrid cultivar R570
RLG_scTat_5_1-I	LTR/Gypsy	Saccharum hybrid cultivar R570
RLG_scTat_6_1-I	LTR/Gypsy	Saccharum hybrid cultivar R570
RLG_scTat_7_1-I	LTR/Gypsy	Saccharum hybrid cultivar R570
Gypsy-4_SMo-I	LTR/Gypsy	Selaginella moellendorffii
Ogre-SD1_I	LTR/Gypsy	Solanum demissum
Ogre-LE1_I	LTR/Gypsy	Solanum lycopersicum
Gypsy-21_ST-I	LTR/Gypsy	Solanum tuberosum
Gypsy-10_SB-I	LTR/Gypsy	Sorghum bicolor
Gypsy-121_SBi-I	LTR/Gypsy	Sorghum bicolor
Gypsy-122_SBi-I	LTR/Gypsy	Sorghum bicolor
Gypsy-122B_SBi-I	LTR/Gypsy	Sorghum bicolor
Gypsy-133_SBi-I	LTR/Gypsy	Sorghum bicolor
Gypsy-134_SBi-I	LTR/Gypsy	Sorghum bicolor
Gypsy-138_SBi-I	LTR/Gypsy	Sorghum bicolor
Gypsy-14_SB-I	LTR/Gypsy	Sorghum bicolor
Gypsy-18_SB-I	LTR/Gypsy	Sorghum bicolor
Gypsy-18A_SB-I	LTR/Gypsy	Sorghum bicolor
Gypsy-22_SB-I	LTR/Gypsy	Sorghum bicolor
Gypsy-30_SB-I	LTR/Gypsy	Sorghum bicolor
Gypsy-73_SB-I	LTR/Gypsy	Sorghum bicolor
Gypsy-92_SB-I	LTR/Gypsy	Sorghum bicolor
RETROSOR1_I	LTR/Gypsy	Sorghum bicolor
Gypsy-13_TC-I	LTR/Gypsy	Theobroma cacao
Gypsy-16_TC-I	LTR/Gypsy	Theobroma cacao
Gypsy-10_TA-I	LTR/Gypsy	Triticum aestivum
Gypsy-2-I_TA	LTR/Gypsy	Triticum aestivum
Gypsy-3-I_TA	LTR/Gypsy	Triticum aestivum
Gypsy-5_TA-I	LTR/Gypsy	Triticum aestivum
Gypsy-6_TA-I	LTR/Gypsy	Triticum aestivum
Gypsy-7_TA-I	LTR/Gypsy	Triticum aestivum
Gypsy-9_TA-I	LTR/Gypsy	Triticum aestivum
DANIELA_TM_I	LTR/Gypsy	Triticum monococcum
Ogre-VP1_I	LTR/Gypsy	Vicia pannonica
Gret1_I	LTR/Gypsy	Vitis vinifera
Gypsy16-VV_I	LTR/Gypsy	Vitis vinifera
Gypsy-23_VV-I	LTR/Gypsy	Vitis vinifera
Gypsy-26_VV-I	LTR/Gypsy	Vitis vinifera
Gypsy-29_VV-I	LTR/Gypsy	Vitis vinifera
Gypsy-34_VV-I	LTR/Gypsy	Vitis vinifera
Gypsy3-VV_I	LTR/Gypsy	Vitis vinifera
GRANDE1_ZD_I	LTR/Gypsy	Zea diploperennis
CINFUL2_I	LTR/Gypsy	Zea mays
CINFUL2A_I	LTR/Gypsy	Zea mays
Gypsy11-ZM_I	LTR/Gypsy	Zea mays
Gypsy12-ZM_I	LTR/Gypsy	Zea mays
Gypsy-130_ZM-I	LTR/Gypsy	Zea mays
Gypsy-174_ZM-I	LTR/Gypsy	Zea mays
Gypsy-192_ZM-I	LTR/Gypsy	Zea mays
Gypsy-194_ZM-I	LTR/Gypsy	Zea mays
Gypsy-195_ZM-I	LTR/Gypsy	Zea mays
Gypsy-197_ZM-I	LTR/Gypsy	Zea mays
Gypsy-198_ZM-I	LTR/Gypsy	Zea mays
Gypsy-199_ZM-I	LTR/Gypsy	Zea mays
Gypsy-203_ZM-I	LTR/Gypsy	Zea mays
Gypsy-205_ZM-I	LTR/Gypsy	Zea mays
Gypsy-206_ZM-I	LTR/Gypsy	Zea mays
Gypsy27-ZM_I	LTR/Gypsy	Zea mays
Gypsy29-ZM_I	LTR/Gypsy	Zea mays
Gypsy-71-I_ZM	LTR/Gypsy	Zea mays
Gypsy-74-I_ZM	LTR/Gypsy	Zea mays
Gypsy-92_ZM-I	LTR/Gypsy	Zea mays
HUCK1-I_ZM	LTR/Gypsy	Zea mays
L1-1_ATr	Non-LTR/L1	Amborella trichopoda
L1-10_ATr	Non-LTR/L1	Amborella trichopoda
L1-15_ATr	Non-LTR/L1	Amborella trichopoda
L1-16_ATr	Non-LTR/L1	Amborella trichopoda
L1-17_ATr	Non-LTR/L1	Amborella trichopoda
L1-18_ATr	Non-LTR/L1	Amborella trichopoda
L1-19_ATr	Non-LTR/L1	Amborella trichopoda
L1-2_ATr	Non-LTR/L1	Amborella trichopoda
L1-20_ATr	Non-LTR/L1	Amborella trichopoda
L1-21_ATr	Non-LTR/L1	Amborella trichopoda
L1-24_ATr	Non-LTR/L1	Amborella trichopoda
L1-26_ATr	Non-LTR/L1	Amborella trichopoda
L1-27_ATr	Non-LTR/L1	Amborella trichopoda
L1-29_ATr	Non-LTR/L1	Amborella trichopoda
L1-3_ATr	Non-LTR/L1	Amborella trichopoda
L1-30_ATr	Non-LTR/L1	Amborella trichopoda
L1-35_ATr	Non-LTR/L1	Amborella trichopoda
L1-38_ATr	Non-LTR/L1	Amborella trichopoda
L1-39_ATr	Non-LTR/L1	Amborella trichopoda
L1-4_ATr	Non-LTR/L1	Amborella trichopoda
L1-5_ATr	Non-LTR/L1	Amborella trichopoda
L1-6_ATr	Non-LTR/L1	Amborella trichopoda
L1-13_ALy	Non-LTR/L1	Arabidopsis lyrata
L1-3B_ALy	Non-LTR/L1	Arabidopsis lyrata
L1-7_ALy	Non-LTR/L1	Arabidopsis lyrata
ATLINE1_1	Non-LTR/L1	Arabidopsis thaliana
ATLINE1_10	Non-LTR/L1	Arabidopsis thaliana
ATLINE1_10A	Non-LTR/L1	Arabidopsis thaliana
ATLINE1_12	Non-LTR/L1	Arabidopsis thaliana
ATLINE1_2	Non-LTR/L1	Arabidopsis thaliana
ATLINE1_7	Non-LTR/L1	Arabidopsis thaliana
ATLINE1_8	Non-LTR/L1	Arabidopsis thaliana
ATLINE1A	Non-LTR/L1	Arabidopsis thaliana
BvL1	Non-LTR/L1	Beta vulgaris
BvL1-2	Non-LTR/L1	Beta vulgaris
L1-1_CPa	Non-LTR/L1	Carica papaya
L1-10_ECa	Non-LTR/L1	Eucalyptus camaldulensis
L1-4_EPa	Non-LTR/L1	Eutrema parvulum
L1-10_FV	Non-LTR/L1	Fragaria vesca
L1-11_FV	Non-LTR/L1	Fragaria vesca
L1-12_FV	Non-LTR/L1	Fragaria vesca
L1-13_FV	Non-LTR/L1	Fragaria vesca
L1-14_FV	Non-LTR/L1	Fragaria vesca
L1-15_FV	Non-LTR/L1	Fragaria vesca
L1-17_FV	Non-LTR/L1	Fragaria vesca
L1-18_FV	Non-LTR/L1	Fragaria vesca
L1-19_FV	Non-LTR/L1	Fragaria vesca
L1-2_FV	Non-LTR/L1	Fragaria vesca
L1-20_FV	Non-LTR/L1	Fragaria vesca
L1-21_FV	Non-LTR/L1	Fragaria vesca
L1-25_FV	Non-LTR/L1	Fragaria vesca
L1-27_FV	Non-LTR/L1	Fragaria vesca
L1-3_FV	Non-LTR/L1	Fragaria vesca
L1-4_FV	Non-LTR/L1	Fragaria vesca
L1-5_FV	Non-LTR/L1	Fragaria vesca
L1-6_FV	Non-LTR/L1	Fragaria vesca
L1-8_FV	Non-LTR/L1	Fragaria vesca
L1-9_FV	Non-LTR/L1	Fragaria vesca
L1-1_GR	Non-LTR/L1	Gossypium raimondii
L1-10_JC	Non-LTR/L1	Jatropha curcas
L1-4_JC	Non-LTR/L1	Jatropha curcas
L1-8_JC	Non-LTR/L1	Jatropha curcas
L1-10_Mad	Non-LTR/L1	Malus domestica
L1-11_Mad	Non-LTR/L1	Malus domestica
L1-13_Mad	Non-LTR/L1	Malus domestica
L1-15_Mad	Non-LTR/L1	Malus domestica
L1-17_Mad	Non-LTR/L1	Malus domestica
L1-3_Mad	Non-LTR/L1	Malus domestica
L1-4_Mad	Non-LTR/L1	Malus domestica
L1-5_Mad	Non-LTR/L1	Malus domestica
L1-6_Mad	Non-LTR/L1	Malus domestica
L1-7_Mad	Non-LTR/L1	Malus domestica
L1-8_Mad	Non-LTR/L1	Malus domestica
L1-9_Mad	Non-LTR/L1	Malus domestica
LINE1B_MT	Non-LTR/L1	Medicago truncatula
LINE1C_MT	Non-LTR/L1	Medicago truncatula
LINE1D_MT	Non-LTR/L1	Medicago truncatula
LINE1E_MT	Non-LTR/L1	Medicago truncatula
RAVLIN_MT	Non-LTR/L1	Medicago truncatula
RAVLIN2_MT	Non-LTR/L1	Medicago truncatula
RAVLIN5_MT	Non-LTR/L1	Medicago truncatula
L1-1_NN	Non-LTR/L1	Nelumbo nucifera
L1-10_NN	Non-LTR/L1	Nelumbo nucifera
L1-11_NN	Non-LTR/L1	Nelumbo nucifera
L1-12_NN	Non-LTR/L1	Nelumbo nucifera
L1-13_NN	Non-LTR/L1	Nelumbo nucifera
L1-14_NN	Non-LTR/L1	Nelumbo nucifera
L1-15_NN	Non-LTR/L1	Nelumbo nucifera
L1-16_NN	Non-LTR/L1	Nelumbo nucifera
L1-17_NN	Non-LTR/L1	Nelumbo nucifera
L1-18_NN	Non-LTR/L1	Nelumbo nucifera
L1-19_NN	Non-LTR/L1	Nelumbo nucifera
L1-2_NN	Non-LTR/L1	Nelumbo nucifera
L1-20_NN	Non-LTR/L1	Nelumbo nucifera
L1-21_NN	Non-LTR/L1	Nelumbo nucifera
L1-22_NN	Non-LTR/L1	Nelumbo nucifera
L1-23_NN	Non-LTR/L1	Nelumbo nucifera
L1-24_NN	Non-LTR/L1	Nelumbo nucifera
L1-25_NN	Non-LTR/L1	Nelumbo nucifera
L1-26_NN	Non-LTR/L1	Nelumbo nucifera
L1-27_NN	Non-LTR/L1	Nelumbo nucifera
L1-28_NN	Non-LTR/L1	Nelumbo nucifera
L1-3_NN	Non-LTR/L1	Nelumbo nucifera
L1-4_NN	Non-LTR/L1	Nelumbo nucifera
L1-5_NN	Non-LTR/L1	Nelumbo nucifera
L1-6_NN	Non-LTR/L1	Nelumbo nucifera
L1-7_NN	Non-LTR/L1	Nelumbo nucifera
L1-8_NN	Non-LTR/L1	Nelumbo nucifera
L1-9_NN	Non-LTR/L1	Nelumbo nucifera
L1-29_NN	Non-LTR/L1	Nelumbo nucifera subsp. nucifera
L1-30_NN	Non-LTR/L1	Nelumbo nucifera subsp. nucifera
L1-31_NN	Non-LTR/L1	Nelumbo nucifera subsp. nucifera
L1-32_NN	Non-LTR/L1	Nelumbo nucifera subsp. nucifera
L1-33_NN	Non-LTR/L1	Nelumbo nucifera subsp. nucifera
L1-34_NN	Non-LTR/L1	Nelumbo nucifera subsp. nucifera
L1-35_NN	Non-LTR/L1	Nelumbo nucifera subsp. nucifera
L1-36_NN	Non-LTR/L1	Nelumbo nucifera subsp. nucifera
L1-37_NN	Non-LTR/L1	Nelumbo nucifera subsp. nucifera
L1-39_NN	Non-LTR/L1	Nelumbo nucifera subsp. nucifera
L1-41_NN	Non-LTR/L1	Nelumbo nucifera subsp. nucifera
L1-43_NN	Non-LTR/L1	Nelumbo nucifera subsp. nucifera
L1-49_NN	Non-LTR/L1	Nelumbo nucifera subsp. nucifera
L1-50_NN	Non-LTR/L1	Nelumbo nucifera subsp. nucifera
L1-51_NN	Non-LTR/L1	Nelumbo nucifera subsp. nucifera
L1-52_NN	Non-LTR/L1	Nelumbo nucifera subsp. nucifera
L1-53_NN	Non-LTR/L1	Nelumbo nucifera subsp. nucifera
L1-55_NN	Non-LTR/L1	Nelumbo nucifera subsp. nucifera
L1-56_NN	Non-LTR/L1	Nelumbo nucifera subsp. nucifera
LINE1-6_OS	Non-LTR/L1	Oryza sativa
OSLINE1_1	Non-LTR/L1	Oryza sativa
OSLINE1_2	Non-LTR/L1	Oryza sativa Japonica Group
L1-1_PAb	Non-LTR/L1	Picea abies
L1-3_PAb	Non-LTR/L1	Picea abies
L1-4_PAb	Non-LTR/L1	Picea abies
L1-5_PTr	Non-LTR/L1	Populus trichocarpa
L1-1_STu	Non-LTR/L1	Solanum tuberosum
L1-18_STu	Non-LTR/L1	Solanum tuberosum
LINE1-54_SBi	Non-LTR/L1	Sorghum bicolor
LINE1-66_SBi	Non-LTR/L1	Sorghum bicolor
LINE1-70_SBi	Non-LTR/L1	Sorghum bicolor
L1-1_TC	Non-LTR/L1	Theobroma cacao
L1-2_TC	Non-LTR/L1	Theobroma cacao
L1-3_TC	Non-LTR/L1	Theobroma cacao
L1-7_ZM	Non-LTR/L1	Zea mays
* - IDs were changed in accordance with Repbase Update 22.01 from 01-24-2017

## Sheet: Table S2
Order	Family	Genus	Species	Source	Assembly	Repeat Family	Number of elements	Representative Element ID in Repbase Update format	Representative Element Genome Location	Established Domain Composition of a Representative Element	Potentially Intact ORF2	Submitted to Repbase Update
Albuginales	Albuginaceae	Albugo	A. candida	ENSEMBL	GCA_001078535.1	-
			A. laibachii	ENSEMBL	ENA1	-
Peronosporales	Peronosporacea	Hyaloperonospora	H. arabidopsidis Emoy2	NCBI	GCA_000173235.2	Ty3/Gypsy	57	Chronos-1_HArab	ABWE02003881.1	//-ORF2(PR.RT.gRH.aRH.INT)-//	-	+
						L1	88	L1-1_HArab	JH598105.1	ORF1; ORF2(EN.RT.aRH)	-	+
						Utopia	-
		Phytophthora	P. alni	NCBI	GCA_000439335	Ty3/Gypsy	106	Chronos-1_PAlni	gi|525610009|gb|AUPN01249027.1|	//-ORF2(PR.RT.gRH.aRH.INT.CHD)-//	-	+
						L1	3	L1-1_PAlni	gi|525700014|gb|AUPN01210219.1|	ORF2(EN.RT.aRH)	-	+
						Utopia	2	Utopia-1_PAlni	gi|526083879|gb|AUPN01031867.1|	aRH.RT	-	+
			P. capsici	JGI	v11.0	Ty3/Gypsy	64	Chronos-1_PCaps	PHYCAscaffold_23	>>-ORF1(GAG); ORF2(PR.RT.gRH.aRH.INT.CHD)->>	-	+
						L1	14	L1-1_PCaps	PHYCAscaffold_196	ORF1; ORF2(EN.RT.aRH)	+	+
						Utopia	16	Utopia-1_PCaps	PHYCAscaffold_92	aRH.RT	+
			P. cinnamomi var cinnamomi	JGI	v1.0	Ty3/Gypsy	92	Chronos-1_PCinn	scaffold_29	ORF1(GAG); ORF2(PR.RT.gRH.aRH.INT)	-	+
						L1	3	L1-1_PCinn	scaffold_30	ORF2(EN.RT.aRH)	-	+
						Utopia	5	Utopia-1_PCinn	scaffold_48	aRH.RT	-	+
			P. infestans T30-4		v1	Ty3/Gypsy	1555	Chronos-1_PInfe	Supercontig_1.16	>>-ORF1(GAG); ORF2(PR.RT.gRH.aRH.INT.CHD)->>	+	+
						L1	43	L1-1_PInfe	Supercontig_1.9	ORF1; ORF2(EN.RT.aRH)	-
						Utopia	25	Utopia-1_PInfe	Supercontig_1.7	aRH.RT	+
			P. kernovia 00238/432	ENSEMBL	GCA_000333075	Ty3/Gypsy	3	Chronos-1_PKern	scf_22126_657.1	//-ORF2(PR.RT.gRH.aRH.INT.CHD)-//	-	+
						L1	-
						Utopia	1	Utopia-1_PKern	scf_22126_172.1	aRH.RT	-	+
			P. lateralisMPF4	ENSEMBL	GCA_000318465	Ty3/Gypsy	30	Chronos-1_PLate	scf_19276_28853	//-ORF1(GAG); ORF2(PR.RT.gRH.aRH.INT.CHD)-//	-	+
						L1	7	L1-1_PLate	scf_19276_42663	ORF1; ORF2(EN.RT.aRH)	-	+
						Utopia	5	Utopia-1_PLate	scf_19276_43296	aRH.RT	+	+
			P. parasitica P1569	BI	v1	Ty3/Gypsy	11	Chronos-1_PPara	Supercontig_2.89	//-ORF2(RT.gRH.aRH.INT.CHD)-//	-
						L1	-
						Utopia	1	Utopia-1_PPara	Supercontig_2.206	aRH.RT	-
			P. pinifolia CBS 122922	NCBI	GCA_000500225.1	Ty3/Gypsy	75	Chronos-1_PPini	gi|558909621|gb|AWVW01050510.1|	//-ORF2(PR.RT.gRH.aRH.INT.CHD)-//	-	+
						L1	26	L1-1_PPini	gi|558949127|gb|AWVW01035340.1|	ORF1; ORF2(EN.RT.aRH)	+	+
						Utopia	2	Utopia-1_PPini	gi|558912743|gb|AWVW01049476.1|	aRH.RT	-
			P. ramorum	JGI	v1.0	Ty3/Gypsy	120	Chronos-1_PRamo	scaffold_320	>>-ORF1(GAG); ORF2(PR.RT.gRH.aRH.INT.CHD)->>	+
						L1	11	L1-1_PRamo	scaffold_86	ORF1; ORF2(EN.RT.aRH)	+	+
						Utopia	14	Utopia-1_PRamo	scaffold_323	aRH.RT	+
			P. sojae	JGI	v3.0	Ty3/Gypsy	271	Chronos-1_PSoja	scaffold_11	>>-ORF1(GAG); ORF2(PR.RT.gRH.aRH.INT.CHD)->>	-
						L1	35	L1-1_PSoja	scaffold_2	ORF2(EN.RT.aRH)	-	+
						Utopia	21	Utopia-1_PSoja	scaffold_5	aRH.RT	+
		Phytopythium	P. vexans	PGDB	DAOM BR484	Ty3/Gypsy	1	Chronos-1_PVexa	pve_contig_1118	//-ORF1(GAG); ORF2(PR.RT.gRH.aRH)-//	-	+
						L1	-
						Utopia	1	Utopia-1_PVexa	pve_contig_141	aRH.RT	-	+
		Pseudoperonospora	P. cubensis MSU-1	NCBI	GCA_000252605.1	-
Pythiales	Pythiaceae	Pythium	P. aphanidermatum	PGDB	DAOM BR444	Ty3/Gypsy	5	Chronos-1_PApha	pag1_scaffold_1300	//-ORF2(RT.gRH.aRH.INT)-//	-	+
						L1	3	L1-1_PApha	pag1_scaffold_371	ORF2(EN.RT.aRH)	-	+
						Utopia	-
			P. arrhenomanes	PGDB	ATCC 12531	Ty3/Gypsy	5	Chronos-1_PArrh	par_contig_962	//-ORF1(GAG); ORF2(PR.RT.gRH.aRH.INT)-//	-	+
						L1	5	L1-1_PArrh	par_contig_623	ORF2(EN.RT.aRH)	-	+
						Utopia	2	Utopia-1_PArrh	par_contig_3367	aRH.RT	+	+
			P. insidiosum	PGDB	JRHR01	Ty3/Gypsy	33	Chronos-1_PInsi	gi|694370770|gb|JRHR01002188.1|	//-ORF2(RT.gRH.aRH.INT.CHD)-//	-	+
						L1	43	L1-1_PInsi	gi|694355282|gb|JRHR01007539.1|	ORF1; ORF2(EN.RT.aRH)	+	+
						Utopia	2	Utopia-1_PInsi	gi|694374259|gb|JRHR01000985.1|	aRH.RT	-	+
			P. irregulare	PGDB	DAOM BR486	Ty3/Gypsy	1	Chronos-1_PIrre	pir_contig_1752	//-ORF2(PR.RT.gRH.aRH)-//	-	+
						L1	-
						Utopia	-
			P. iwayamai	PGDB	DAOM BR242034	Ty3/Gypsy	1	Chronos-1_PIway	piw_contig_5305	//-ORF2(RT.gRH.aRH)-//	-	+
						L1	3	L1-1_PIway	piw_contig_396	ORF2(EN.RT.aRH)	-	+
						Utopia	-
			P. ultimum var. ultimum	PGDB	DAOM BR144	Ty3/Gypsy	-
						L1	74	L1-1_PUlti	scf1117875581313	ORF1; ORF2(EN.RT.aRH)	+	+
						Utopia	7	Utopia-1_PUlti	scf1117875581430	aRH.RT	+
Saprolegniales	Saprolegniaceae	Aphanomyces	A. astaci APO3.2	BI	v1	Ty3/Gypsy	1	Chronos-1_AAsta	7000000215951738	//-ORF2(PR.RT.gRH.aRH)-//	-
						L1	-
						Utopia	-
			A. invadans 9901.2	BI	v1	-	-
		Saprolegnia	S. diclina VS20	NCBI	GCF_000281045.1	Ty3/Gypsy	3	Archon-1_SDicl	Supercontig_1.20	//-ORF1(GAG); ORF2(PR.RT.gRH.aRH.INT)-//	+	+
						L1	-
						Utopia	1	Utopia-1_SDicl	Supercontig_1.229	aRH.RT	+	+
			S. parasitica CBS 223.65	NCBI	GCA_000151545.1	Ty3/Gypsy	2	Archon-1_SPara	Supercontig_2.470	//-ORF1(GAG); ORF2(PR.RT.gRH.aRH.INT)-//	+	+
						L1	-
						Utopia	-
http://pythium.plantbiology.msu.edu		PGDB	Pythium Genome Database							Functional domains
http://www.ncbi.nlm.nih.gov/		NCBI	The National Center for Biotechnology Information							GAG - gag polyprotein
http://protists.ensembl.org		ENSEMBL								PR - protease
http://genome.jgi.doe.gov/		JGI	Joint Genome Institute							RT - reverse transcriptase
http://www.broadinstitute.org		BI	Broad Institute							gRH - ribonuclease H of Ty3/Gypsy LTR-RTs
										aRH - ribunuclease H of archaeal and plant origin
Taxonomy is according to www.ncbi.nlm.nih.gov/taxonomy										INT - integrase
										CHD - Chromodomain
										EN - endonuclease domain of L1 non-LTR-RTs
										Structural features
										>> - long terminal repeat (LTR)
										// - truncated end of genomic sequence
										ORF1 - open reading frame 1
										ORF2 - open reading frame 2

## Sheet: Table S3
Order	Family	Genus	Species	Accession Number	aRNH	fmRNH	Copy Number
Bacillariales	Bacillariaceae	Nitzschia	N. sp	GBCF01048785	+	-	-
Chaetocerotales	Chaetocerotaceae	Chaetoceros	C. affinis	GBSA01010634	+	-	-
Ectocarpales	Ectocarpaceae	Ectocarpus	E. siliculosus	CBJ48614	+	-	1
Eustigmatales	Monodopsidaceae	Nannochloropsis	N. limnetica	AFGL01011091	+	-	1
		Nannochloropsis	N. oceanica	AEUM01004789	+	-	1
Hemiaulales	Hemiaulaceae	Hemiaulus	H. sinensis	GAUA01015336	+	-	-
Leptocylindrales	Leptocylindraceae	Leptocylindrus	L. danicus	GAUB01009310	+	-	-
Naviculales	Phaeodactylaceae	Phaeodactylum	P. tricornutum	ABQD01000047	+	-	1
Pelagomonadales	-	Aureococcus	A. anophagefferens	ACJI01001494	+	-	1
Thalassiosirales	Thalassiosiraceae	Thalassiosira	T. oceanica	AGNL01002144	+	-	1
			T. pseudonana	AAFD02000009	+	-	1
Tribonematales	Heteropediaceae	Heterococcus	H. sp	AXNI01011604	+	-	2
Taxonomy is according to the www.ncbi.nlm.nih.gov/taxonomy
Accession numbers are from the WGS (DNA) and TSA (RNA) NCBI genomic databases; TSA accession numbers are underlined.
Copy number is indicated only for the sequences identified in WGS database.
WGS (Whole Genome Shotgun Submissions) - www.ncbi.nlm.nih.gov/genbank/wgs
TSA (Transcriptome Shotgun Assembly Sequence Database) - www.ncbi.nlm.nih.gov/genbank/TSA
