# Supplementary material for: Convergence of retrotransposons in oomycetes and plants
Source: Mob DNA. 2017 Mar 14;8:4. doi: 10.1186/s13100-017-0087-y (PMC5348765; doi:10.1186/s13100-017-0087-y)
Supplement: Additional file 6: — Multiple amino acid sequence alignment of RT domains from diverse LTR-RTs constructed and used for the phylogenetic reconstruction in the present study. (TXT 58 kb) [file 13100_2017_87_MOESM6_ESM.txt]

>Archon-1_SDicl
N-NWRLVNDL-----RA--INART--RVVSAPLP-----RIDDILDR-VAASVWFTALDLASSFWQVRYAAGHGA--KFAFVTE--------D-GTFEPTGMLMGAVNSAGAMQAYMVETL------------------------------------------------------------KEYIGI-----------------------------------------------------FVEI------------------YIDDILIHSKS-YDEHLHHVELVLMKMREHGWTLRKEKCEW-AKTSINYLGHR--LE-GNG---------------------------
>Archon-1_SPara
S-QWRLVNDL-----RE--VNKQT--VVVSSSIP-----RINDILAR-VANSKRFTLFDSASSFWQVRFAEGEGE--KFAFVTE--------D-GTFVPTGMLMGGVNSAGAMQSFMVATL------------------------------------------------------------DEYLGI-----------------------------------------------------FIEV------------------YVDDVLVHSLD-PADHQEHVEIALGLMAAGGWTLRREKCIW-NADRVEYLGHI--LE-GDG---------------------------
>Rhizophagus irregularis EXX55805.1
G-DKRFCIDF-----RK--INQMT--ITDAYPLP-----RIDDLLEK-FRVAKWFTTIDLASGYWQIEMKEEDKE--KTAFICS--------Q-GLYEFNVMPFGLKNAPAIFQRTMNKIF------------------------------------------------------------KEYLDK-----------------------------------------------------FMNV------------------YIDDIIIYSKN-WNEHLQHIKTVLEELRKANMMLKLKKCEW-AKKNVEYLGHI--VG-TDG---------------------------


>Chronos-1_HArab
--DIRLCIDY-----RR--LNHHT--RLMVYPMP-----LISELLQD-MDKTMWYCSKDMASGFWVVEMTERARA--ISAFIIP--------S-GLFEWLRIPFGLKNAPQIYQCLTDNALYGY---------------------------------------------------LKLAXN-----------------------------------------------------------IDVFTDGEPDTDPKTSV-GRRSYIDDILVPATS-WKALCEKVERLLEVCDKWNLSISLAKRFW-GRRKVNYLGHQ--IS-LAGLEA-NPKDLGSFVNILFPL-TLRAMQ-
>Chronos-1_PAlni
V-DIRLCIDY-----RL--VNSLT--RLMIYPMP-----LINDLLED-LDKVLWYCSLDMASGFWVVTMTPRARE--ISAFITP--------F-GLFEWLRMPFGLKNAPQIYQRLVDNALYGH---------------------------------------------------LKISAEADATAP-----------------------------------------------------VDVFKDGEPETDQKPSVLGRRSYIDDILVTAPD-WDTLCEKVEKLLEACDRWNLSISVVKSFW-GLRKVDYLGHR--VS-ADGLEA-HPKDLESLANLPFPR-TLRSMQS
>Chronos-1_PCaps
V-DIRLCIDY-----RL--VNSLT--KLMVYPMP-----LINDLLDD-LDKVLWYCSLDMASGFWVVSMTERARL--ISAFITP--------F-GLFEWTRMPFGLKNAPQIYQRLIDNALYGH---------------------------------------------------LRIKADHESSKL-----------------------------------------------------IDVFEDGEPEPELKPSVLGRRSYIDDILVTSSD-WDGLCEIVERLLDTCDRWNLSISVVKSFW-GYSKVAYLGHQ--VS-AEGLEA-SPKDLEALGNLPFPT-SLRSMQS
>Chronos-1_PCinn
I-DIRLCIEY-----RL--VSSLT--RFMVYPMS-----LMNDLLDD-LDKILXYCSLEMASGFWVVSMTDRARA--ISAFITP--------F-GLLEWYRMPFGLKNAPQIYQRLLDNALYGL---------------------------------------------------LTITNGQDQQVQDLTDQDQPSP-------------------------------------------VDLFREGEPDVGKRTSVLGRRSHIDDILVTAKS-WDTLCNRGDKLLDCCDEWNLSVSVAKSYW-GLKKVDYLGHR--VS-AEGMEV-XAKDLSPRADVSFPI-TLRSMRS
>Chronos-1_PInfe
V-DIRLCIDY-----RL--VNSLT--RLMVYPMP-----LINELLED-LDKALWYCSLDMASGFWVVTMTDRARA--ISAFITP--------F-GLFEWTRMPFGLKNAPQIYQRLIDNALYGF---------------------------------------------------TRIPEPETGGSGEGDAE------------------------------------------------VDPFEAGEPGDPGTPSVLGRRSYIDDILIPAES-WDQLCERVTSLLEACTKWNLSISVVKSYW-GMRKVDYLGHR--VS-KEGLEA-NPKDLSSLADLSFPQ-SLRAMQS
>Chronos-1_PKern
V-DIRLCIDY-----RR--MNEMT--QLMVYPMP-----LVDDLLED-LNKYLWYCSLDMASGFCVVPMTDRARL--ISAFVTP--------F-GLFEWLRMPFGLCNAPQIYQRLIDNALYGF---------------------------------------------------WSLTPDRET--------------------------------------------------------QNVFDGGRPELPGLHSVLGRRSYIDDILIGGTS-WDDLCKKVERLLDVCEQWHLSISVEKSTW-GMPQVDYLGHK--VS-EHGLEA-KPNNLEPLMNLEFPH-TLKGLQS
>Chronos-1_PLate
V-DIRLCIDY-----RL--VNGLT--RLMIYPMP-----LINDLLED-LDKVLWYCSLDMASGFWVVTMTDRARA--ISAFITP--------F-GLFEWNRMPFGLNNAPQIYQRLFDNALYGF---------------------------------------------------TRISRSGNSEGG-----------------------------------------------------TDLFESGEPEDPDCPSVLGRRSYIDDILVTSGS-WDQLCNRVDDLLEACVKWNLSISVVKSFX-GLRKIGYLGHQ--VS-SDGLEA-LPKDLKALTDPPFPS-PLRSMQS
>Chronos-1_PPara
--DIRLCIDY-----KM--VNAIT--AIMEYAMP-----LVDDLLTD-LESYLWFCSLGAASGFWAIMMTLRARK--ISAVVCA--------V-GHFEWLRMLFGLKNAPMIYQRMIDNALWGFVQPKGGWKNYAKLMQEAEEQSKQLRSISSEVSPDLATAKTKFDPDREASVTLDPVTQLINSPI-----------------------------------------------------ADMFVSGEPDESTLVPVFEHRSFVDDICFGGET-FDNCLATLDRLLSRFAECRISVSFTKSIF-VQSCVDFLSHE--VS-PAGIGA-DPKKMGAITELPFPT-TKKGMQS
>Chronos-1_PPini
V-DIRLCIDY-----RL--VNDLT--KLMIYPIP-----LINDLLED-LDKVSWYCSLDMASGFWVVPMTDRARA--ISAFVTP--------F-GLFEWSRMPFGLKNAPQIYQRLIDNALYGF---------------------------------------------------LRIPPVPDSNPL-----------------------------------------------------TDLFDGGEPEAEGGSSVLGRRSYIDDILVTAGS-WDQLCDRVKLLLEACDKWNISISVVKSFW-GLKKVDYLGHRMFGSSSEGLEG-HPKDLKALVDLPFPR-NLRAMQS
>Chronos-1_PRamo
V-DIRLCIDY-----RL--VNSLT--RLMVYPMP-----LVNDLLED-LDKALWYCSLDMASGFWVVSMTERARK--ISAFVTP--------F-GLFEWTRMPFGLKNAPQIYQRLIDNALYGH---------------------------------------------------FRISPNADPSKL-----------------------------------------------------VDVFKEGEPEDEPRPSVLGRRSYIDDILISAGS-WDDVCEKVEKLLDACDRWNLSISVVKSFW-GYRKVDYLGHR--VS-AEGLEA-KPKDLESLERLPFPK-TLRSMQS
>Chronos-1_PSoja
V-DIRLCIDY-----RL--VNSLT--RLMVYPMP-----LINDLLED-LDKVLWYCSLDMASGFWVVTMTDRARA--ISTFITP--------W-GLYKWNRMPFGLKNAPQIYQRLIDNALYGF---------------------------------------------------LKITDNQDRQGQ-----------------------------------------------------INLFKDGEPNVEQKTSVLGRRSYIDDILVTAGS-WDTLCEKVEKLLDVCEEWNLSISVAKSFW-GLKKVDYLGHR--VS-AEGLEA-HPKDLSALANLPFPT-TLRSMQS
>Chronos-1_PArrh
V-DIRLCIDY-----RV--VNSLT--KLMVYPMP-----VVHDLLEN-LGALRWLCSLDMASGFWVVRMTARARE--VSAFITP--------F-GLFEWTRMPFGLKNAPQIYQRLLDNALYGY---------------------------------------------------LKLTPKHLQEEE-----------------------------------------------------ADVLVDVEPAGNETRPAIGRRSYIDDILFGGNT-WSEMCEKLERLMDACERWGLSISLPKSEF-GMKKVDYLSHR--VS-ADGIEA-KPKNLDELVQLEFPR-TVKGIQS
>Chronos-1_PIrre
--DIRLCIDY-----RA--VNLLT--KLMNYPLP-----LIDELLDN-FDSVRXFLSLDMASGF-AIPMTLRARL--ISAFICP--------L-GHFQWLRMPFGLKNAPLIYQKCLDNTLWGF--------------------KRLSTAEEQTVDPDVLDF-------------LRLAPETEANSDPKLVEPDVSAELSDRLDTLSNVCGESDRPRLTP--------------------PTVYESGRNAPPQMGPVLGRSSYIDGIACGVES-WDKLCTVLDELLYRLRYWGISVSLPKSSF-SKRQTTYLSHT--VS-REGIGA-TPKILKSLANLEFPK-TLKGIQS
>Chronos-1_PInsi
V-DIRLCVDY-----RV--VNSLT--RLMVYPMP-----VVQDLLED-LASLRWFCSLDMASGFWVVRMTERARA--VSAFVTP--------F-GLFEWTRMPFGLKNAPQIYQRLLDNALYGY---------------------------------------------------LKVKPDHLLATE-----------------------------------------------------GDVFEAGDPTGSSVRPAIGRRSYIDDILFGGKT-WQEMCDRLERLMAVCEEWSLAISIPKSQF-GMKAVDYLGHT--VS-SEGVIA-KPKNLKELTELGFPE-TLKGIQS
>Chronos-1_PVexa
V-DIRLCIDY-----RL--VNERT--RLMTYPMP-----LINDLLED-LDKVMWFCSLDMASGFWVVSMTDRARE--ISAFITP--------F-GLYEWNRMPFGLKNAPQIYQRLLDNALYGF---------------LQISQSRPADNKGSDVNCQSTEAESSGIKDSNNGSDLRVFPTISNNQVSMSNFSRGSDEGDSGRKGGHDDNYSDLDQQ-----------------------VDLFNLGEPDDSGRPSVLGRRSYIDDILVTSQS-WEGLCDRIERLLQTCDRWNLSISVAKSYW-GKAEVDYLGHR--VS-SRGLEA-RPKELEQLKRLPFPR-SLRAMQS
>Chronos-1_AAsta
N-DIRLCIDY-----RA--INDLT--ELMLSPMP-----TLDSMLAG-FDGLQWFLSLDNASGFWVVLASLRARL--VSAFICP--------L-GHFQWTRMAQGLKNAPMIFPRMITNALNGF------------------------------------------------------------------------------------------------------------------------------------------------------------------------NISLSAKKSTF-GKSFTEFLGHI--IS-SRGVSA-KPRGLQQVLDMPFPK-ILRDMQS


>HMS-Beagle_Drosophila_melanogaster
K-KYRVVIDY-----RK--LNMVT--VADRYPIP-----DINEVLAQ-LGDNKIFSVLDLKSGFHQILLKESDIE--KTAFSIN--------N-GKYEFTRLPFGLKNAPSIFQRALDDIL------------------------------------------------------------HEHIGK-----------------------------------------------------ICFI------------------YIDDIIIFSKD-DETHYQNLDTIFRTLQQANMKCQLDKCEF-MKRKVEFLGFV--VS-DKGIET-SPTKVQAISDFPIPR-TLKELRS
>Yoyo_Ceratitis_capitata
K-QYRLVIDY-----RK--LNSVT--IADRYPIP-----EINEVLSH-LGSNTFFSVIDLKSGFHQIPLKNSDIE--KTAFSIN--------N-EKYEFTRLPFGLKNAPSIFQRTLDDIL------------------------------------------------------------RDYIGQ-----------------------------------------------------CCYV------------------YIDDIIIFSRN-EKEHSTHLKNIFTTLEKANMKVQLDKCKF-FEKEVEFLGFI--VT-PEGIKT-NPSKIEAIQNFPIPR-NLKELRS
>Nomad_Drosophila_melanogaster
K-QYRMVVDF-----KR--LNTVT--IPDTYPIP-----DINATLAS-LGNAKYFTTLDLTSGFHQIHMKESDIP--KTAFSTL--------N-GKYEFLRLPFGLKNAPAIFQRMIDDIL------------------------------------------------------------REHIGK-----------------------------------------------------VCYV------------------YIDDIIVFSED-YDTHWKNLRLVLASLSKANLQVNLEKSHF-LDTQVEFLGYI--VT-ADGIKA-DPKKVRAISEMPPPT-SVKELKR
>Gypsy_Drosophila_melanogaster
P-NKRLVIDF-----RK--LNEKT--IPDRYPMP-----SIPMILAN-LGKAKFFTTLDLKSGYHQIYLAEHDRE--KTSFSVN--------G-GKYEFCRLPFGLRNASSIFQRALDDVL------------------------------------------------------------REQIGK-----------------------------------------------------ICYV------------------YVDDVIIFSEN-ESDHVRHIDTVLKCLIDANMRVSQEKTRF-FKESVEYLGFI--VS-KDGTKS-DPEKVKAIQEYPEPD-CVYKVRS
>Tv1_Drosophila_virilis
P-KFRLVIDY-----RH--FNELT--INDKYPIP-----IMDEILDK-LGKCQYFTTIDLAKGFHQIQMDPGSIP--KTAFSTK--------H-GHYEYTRMPFGLKNAPATFQRCMNNLL------------------------------------------------------------EDLIFK-----------------------------------------------------DCLV------------------HLDDIIIFSTS-LEEHILSLQKVFKKLREANLKLQLDKCEF-MRKETEFLGHI--IT-TEGIKP-NPNKIQAIVKFPIPK-TPKEIKS
>Ted_Autographa_californica
Q-KWRLVVDF-----RK--LNEKT--IDDKYPIP-----NISDVLDK-LGKCQYFTTLDLASGFYQVEMDPQDIS--KTAFNVE--------H-GHFEFLRMPMGLKNSPSTFQRVMDNVL------------------------------------------------------------RGLQNN-----------------------------------------------------ICLV------------------YLDDIIVYSTS-LQEHLENLERVFQRLRESNFKIQMDKSEF-LKLETAYLGHI--IS-RDGIKP-NPDKISAIQKYLIPK-TPKEIKQ
>Zam_Drosophila_melanogaster
R-KWRLVIDY-----RK--LNDKT--ISDRYPIP-----NINDILDS-IGKAKYFSTLDLTSGFHQIEMNPKDIA--KTAFTVE--------G-GHYEFTRMPFGLKNAPATFQRVMDSVL------------------------------------------------------------GDLNGT-----------------------------------------------------ICLF------------------YLDDIIIFSPS-LQKHLLDIKMVFEKLRAANFKLQPSKSEF-LRKEIEFLGHI--VT-QDGVKP-NPNKISAIKKFPCPT-NRRAIKS
>Idefix_Drosophila_melanogaster
Q-KFRLVVDY-----RN--LNEIT--VNDKFPIP-----RMDEILDK-LGRCQYFTTIDLAKGFHQIQMDENSIA--KTAFSTK--------H-GHYEYTRMPFGLKNAPATFQRCMNNLL------------------------------------------------------------EDLIYK-----------------------------------------------------DCLV------------------YLDDIIVYSTP-LEEHILSLKKVFEKLRDANLKLQLDKCEF-MKKETEFLGHI--VT-TNGIKP-NPNKTKAITNFPLPK-TPKQIKS
>Tom_Drosophila_ananassae
A-KYRVVIDY-----RK--LNEIT--IPDRFPIP-----NMDEILGK-LGKCQYFTTIDLARGFHQIEMDSESIQ--KTAFSTK--------R-GHYEYVRMPFGLRNAPATFQRCMNNIL------------------------------------------------------------RPLINK-----------------------------------------------------HCLV------------------YLDDMIIFSTS-LDEHLNSLQLVFEKLSESNLKLQLDKCEF-LKKEATFLGHI--VT-PDGIKP-NPLKVEAIASYPIPT-KVKEIRA
>Springer_Drosophila_melanogaster
K-KMRLVLDF-----RK--LNERT--VPDRYPMP-----NISMILGN-LGKAKYFTTLDLKSGYHQITLAERDRE--KTAFAVN--------G-GKYEFRRLPFGLRNAASIFQRTIDDIL------------------------------------------------------------REQIGK-----------------------------------------------------FCYV------------------YVDDVIIFSED-ENDHVKHVDWVLKSLYDANMRISAEKSRF-FKKSVSFLGFI--VT-NNGAAT-DPEKVKAIKEFPEPK-NVFEVRS
>Athila4-1_Arabidopsis_thaliana
G--HRMCIDY-----RK--LNAAS--RKDHFPLP-----FIDQMLER-LANHPYYCFLDGYSGFFQIPIHPNDQE--KTTFTCP--------Y-GTFAYKRMPFGLCNAPATFQRCMTSIF------------------------------------------------------------SDLIEE-----------------------------------------------------MVEV------------------FMDDFSVYGPS-FSSCLLNLGRVLTRCEETNLVLNWEKCHF-MVKEGIVLDHK--IS-EKGIEV-DKGKVEVMMQLQPPK-TVKDIRS
>Diaspora_Glycine_max
N-NWRVCIHY-----RR--LNQVT--KKDHFPLP-----FIDQILEC-LAGKSHYCFLDGFSGYMQITIALEDQE--KTTFTCL--------F-GTFAYRRMSFGLCNAPGTFQRCMISIF------------------------------------------------------------SDFLEN-----------------------------------------------------CIEE------------------FMDDFTVYGSS-FDGCLDSLEKVLNRRIETNLVLNFEKCHF-MVEQGIVLGHI--IS-NKGIEV-DPAKISVISQLPYPS-CV-EVRS
>Cyclops-2_Pisum_sativum
G--WRMCIEY-----RR--LNTAT--RKDHFPLP-----FMDQMLER-LSGQQYYCFLDGYSGYNQIAVDPADH---KTAFTCP--------F-GVFAYRKMSFGLCNAPTTFQRCVQAIF------------------------------------------------------------ADLNEK-----------------------------------------------------TMEV------------------FMDDFSVFGVS-FSLCLANLKTVLERCVKTNLVLNW-KCHF-MVTEGIVLGHK--VS-SRGLEV-DRAKVEVIEKLPPPV-NVKGIRS
>Calypso_Glycine_max
G--WRMCIDY-----RK--LNNAT--WKDHYPLP-----FMDHMLER-LARQSYYCFLDGYSSYN-IAIDIKDQE--KTTFTFP--------F-GVFAYRCMPFGLCNALATFQRCMMAIF------------------------------------------------------------SDMVEK-----------------------------------------------------CIEV------------------FMDDFSVFGPS-FDGCLSNLERVF-RCEESNLVLNWEKCHF-MVQEGIVLGHK--IS-VRGIEV-DKVKIDVIEKLPPPM-NVKRMRS
>RetroSor1_Sorghum_bicolor
G-KMRMCIDF-----TD--LNKAC--VKDSFPLP-----RIDTSVDK-AAGCQRFSLLDCFSGYHQIWLKKEDEG--KASFTTP--------F-GTYCYTRMPEGLKNAGATFSRMMGKVL------------------------------------------------------------GSQLQR-----------------------------------------------------NIIA------------------YVDDVVVMSKR-KEDHIKDLQETFVNLRSAGLKLNPEKCVF-GVSKGKMLGYI--IS-SEGIRA-NPDKTKAIMSMAEPS-NKKEVQR
>Cinful-1_Zea_mays
G-KWRMCIDF-----TD--LNKAC--PKDEFPLP-----RIDSLVDA-TASSELMSLLDCYSGYHQIWMKREDEP--KTSFITP--------S-GTYCYLRMPEGLKNAGGSFSRMTAKVL------------------------------------------------------------QSQIGR-----------------------------------------------------NVLT------------------YVDDIIVKSTK-QENHIADLQETFASFRQAGLKLNPEKCVF-GVKKGKFLGCL--VS-TKGIEA-NPSKIEAILRMEPPT-TKKGAQR
>Ogre_Pisum_sativum
G-KVRMCVDY-----RD--LNRAS--PKDDFPLP-----HIDVLVDN-TAQSSVFSFMDGFSGYNQIKMAPEDME--KTTFITP--------W-GTFCYKVMPFGLKNAGATYQRAMTTLF------------------------------------------------------------HDMMHK-----------------------------------------------------EIEV------------------YVDDMIAKSQT-EEEHLVNLQKLFDRLRKFKLRLNPNKCTF-GVRSGKLLGFI--VS-EKGIEV-DPAKVKAIQEMPEPK-TEKQVRG
>Tat4-1_Arabidopsis_thaliana
G-KLRVCIDF-----TD--LNKAC--PKDSFPLP-----HIDRMVEA-TTGNELLSFMDAFSGYNQIPMHKDDQE--KTSFITD--------R-GTYCYKVMPFGLKNAGARYQRLVNQMF------------------------------------------------------------APQLGK-----------------------------------------------------TMEV------------------YIDDMLVKSKK-SADHIEHLTACFETLNKYNMKLNPAKCSF-GVTSGEFLGYI--VT-KRGIEA-NPKQIQAILDLKSPR-NKKEVQR
>RIRE2_Oryza_sativa
G-QWRMCVDY-----TD--LNKSC--PKDPFGLP-----RIDQVVDS-TAGCELLSFLDCYSGYHQIRLKESDCL--KTSFITP--------F-GAYCYVTMPFGLKNAGATYQRMIQRCF------------------------------------------------------------STQIGR-----------------------------------------------------NVEA------------------YVDDVVVKTKQ-KDDLISDLEETFASIRAFRMKLNPEKCTF-GVPSGKLLGFM--VS-HRGIQA-NPEKVTAILNMKPPS-TQKDVQK
>Reina_Zea_mays
G-EWRLCVDY-----RR--LNAHT--VKNRYPMP-----VFDEIVDE-LCGTKIFTKLDHRSGYHQIRIKEGDEF--KTAFQTH--------N-GHYEYRVMPFGLTGAPATFQDFMNKIL------------------------------------------------------------TPFLRK-----------------------------------------------------CVVV------------------FLDDVLIYSRD-MEEHVLQVKQVFQKLKDHQLKLKLSKCRF-AQTTLEFLGHI--IS-AEGIAT-DPEKVQVIRDWPIPN-NVKEVRS
>Gimli_Arabidopsis_thaliana
G-SWRLCVDY-----RK--VNGIT--VKNCFPIP-----LIEDLMDE-LGGAVIFSKFDLRAGYHQVRMVEKDIP--KTAFKTH--------S-GHFEYLVMPFGLTNALATFQGLMNSVF------------------------------------------------------------QKFLRK-----------------------------------------------------FVLV------------------FFDDILIYSKS-KKEHLQHLKLVLEVMREHKLFAKRSNCAF-ATSRVEYLGHF--ID-RDGLST-DPSKVLAVKEWPAPT-NLKQLRG
>Salpingoeca rosetta XP_004987480
N-SLRLCVDY-----RA--LNRET--VRDAYPLP-----RIQDVLDQ-LASATVFSSLDLRSGYHQVRVAEEDVG--KTAFNTP--------Y-GSFEWLVLPFGLTSAPGTFQRLMNEVL------------------------------------------------------------RDFIGD-----------------------------------------------------FVQV------------------YLDDVIIYSRN-IDEHKDHVHQVLRQLRRHRLYGKASKCQW-AQDQIKFLGHV--VS-GRGVET-DPDKIAAVTEWPQPK-NVRDVRS
>Rhizopus delemar EIE77989
G-TLRMCIDY-----RA--VNSLT--RRLNTPLP-----RIDECLER-LGGSKYFSSIDLKSGYHQVRIKDVDIA--KTAFNTR--------Y-GSFEFLVLPFGLTNSPPTFQKMMNAVL------------------------------------------------------------EDYLDK-----------------------------------------------------FVLV------------------YLDDILVYSKS-EEEHLEHLRLVLQKLRENKLFANPKKCIF-NQTSVEFLGYR--VS-AKGILP-SESKIVAVKDWPRPT-NVQEVQ-
>Nicotiana sylvestris XP_009773064
G-TLRMCVDY-----RA--LNKVT--VKNKYPVP-----LVQDLMDR-LSKACWFTKLDLRSGYWQVRIAEGDES--KTTCVTR--------Y-GSYEFLVMPFGLTNAPATFCNLMNDVL------------------------------------------------------------YEYLDD-----------------------------------------------------FVVV------------------YLDDIVIYSRT-LEEHLFHLIKVLSRLREYKLYVKMEKCEF-ARQEIKFLGHL--VS-KNQVRM-DPNKVQVIVEWQAPN-CVKELRT
>Monkey_Musa_acuminata
G-SLRLCVDY-----RA--LNKVT--VKNKYPIP-----LIADLFDQ-LGKAKYFSKLDLRSGYWQVCIAEGDEA--KITCVTR--------Y-GAFEFLVMPFGLTNAPATFCTLMNQLF------------------------------------------------------------KEYLDK-----------------------------------------------------FVVV------------------YLDDIVVYSQT-LEEHVKHLWMIFKVLRENTLFVKREKCYF-AQTEILFLGHR--IG-DGSIWM-DKSKVQVVAEWRTPK-KVPELRS
>Galadriel_Lycopersicon_esculentum
G-TMRMCVDY-----RA--LNKAT--IKNKYSVP-----LVQDLMDR-LSKACWFTKLDLRAGYWQVRIAEGDEP--KTTCVTR--------Y-GSYEFLVMPFGLTNAPATFCNLMNNVL------------------------------------------------------------FDYLDD-----------------------------------------------------FVVV------------------YLDDIVIYSRT-LEEHVNHLSLVLSQLRKYTLYVKMEKCEF-AQQEIKFLGHL--VS-KNQVRM-DPKKVQAIVDWQAPR-HVKDLRS
>Peabody_Pisum_sativum
G-TMRLCVDY-----RQ--LNKVT--IKNRYPLP-----RIDDLMDQ-LVGASVFSKIDLRSGYHQIRVKTEDIQ--KTAFRTR--------Y-GHYEYSVMPSGVTNAPGVFMEYMNRIF------------------------------------------------------------HPYLDK-----------------------------------------------------FVVV------------------FIDDILVYSKS-EEEHVEHLRVVLGVLREKKLFAKLSKCEF-WLEEVSFLGHV--IS-RGGVAV-DPSKIEAVSKWEAPK-SVAEIRS
>Retrosat-2_Oryza_sativa
K-TKRMCVDY-----RA--LNEVT--IKNKYPLP-----RIDDLFDQ-LKGAKVFSKIDLRSGYHQLRIREEDIP--KTAFTTR--------Y-GLYECTVMSFGLTNAPAFFMNLMNKVF------------------------------------------------------------MEFLDK-----------------------------------------------------FVVV------------------FIDDILIYSKS-EEEHEQHLRLVLEKLKEHQLYAKFSKCDF-WLTEVKFLGHV--IT-AQGVAV-DPSNVESVTKWTPPK-TVSQIRS
>Tma_Arabidopsis_thaliana
G-SFRLCIDY-----RG--LNWVT--VKNKYPLP-----RIDELLDQ-LRGATCFSKIDLTSGYHLIPIAEADVR--KTAFRTR--------Y-GHFEFVVMPFGLTNAPAAFMRLMNSVF------------------------------------------------------------QEVLDE-----------------------------------------------------FVII------------------FIDDILVYSKS-LEEHEVHLRRVMEKLREQKLFAKLSKCSF-WQREMGFLGHI--VS-AEGVSV-DPEKIEAIRDWHTPT-NATEIRS
>Legolas_Arabidopsis_thaliana
G-SFRLCIDY-----RG--LNKVT--VKNKYPLP-----RIDELMDQ-LGGAQWFSKIDLASGYHQIPIEPTDVR--KTAFRTR--------Y-DHFEFVVMPFGLTNAPAAFMKMMNGVF------------------------------------------------------------RDFLDE-----------------------------------------------------FVII------------------FINDILVYSKS-WEAHQEHLRAVLERLREHELFAKLSKCSF-WQRSVGFLGHV--IS-DQGVSV-DPEKIRSIKEWPRPR-NATEIRS
>CRM_Zea_mays
G-TWRMCVDC-----RA--INNIT--IRYRHPIP-----RLDDMLDE-LSGAIVFSKVDLRSGYHQIRMKLGDEW--KTAFKTK--------F-GLYEWLVMPFGLTNAPSTFMRLMNEVL------------------------------------------------------------RAFIGK-----------------------------------------------------FVVV------------------YFDDILIYSKS-MDEHVDHMRAVFNALRDARLFGNLEKCTF-CTDRVSFLGYV--VT-PQGIEV-DQAKVEAIHGWPMPK-TITQVRS
>G-Rhodo_Rhodomonas_salina
G-TWRFCTDY-----RA--LNSIT--QEAKFPLP-----RIDDSLDQ-LRGARYFSKIDLRSGYWQVRIEEKDIH--KTAFRTP--------F-GHHEWLVMPFGLQGAPSTFQRMMNHYL------------------------------------------------------------RQYLGD-----------------------------------------------------FVIC------------------YLDDVLIYSKT-KEDHLEHIRKVLEILRKHKLYAKASKCDF-GRTQVQYLGFI--VR-QGQVDK-DPKKIEAIRDWPLPS-TVREVRS
>marY1_Tricholoma_matsutake
G-SLRPVQDY-----RR--LNNIT--VKNRYPLP-----LISELVNQ-LHGARYFTKLDVRWGYNNVRIKEGDEW--KAAFRTN--------R-GLFELLVMFFGLTNSPATFQTMMNDIF------------------------------------------------------------HDLILE----------------------------------------------------GVVCI------------------YLDDILIFTRM-VEEHRRITRLVLERLRRYKLYLHQDKCEF-ERTKIEYLGLI--IS-EGQVEM-DPIKVNRVTAWPTPT-NKKEVQS
>Tse3_Saccharomyces_exiguus
G-TKRLCVDY-----RG--LNDIT--IKSKFPLP-----LIEDVLDQ-LSGATIFSKLDLISGYHQVAIADEDQY--KTAFTTH--------R-GQYSWRVMPFGLTNAPATFQRLMNYVL------------------------------------------------------------RDYINK-----------------------------------------------------ICVV------------------YLDDILIYSKN-EKEHSEHVSTIINVLRKHQLYAKKSKCEF-YVPKIQFLGHE--LS-AKGITP-DKEKILAIKDWPTPK-TYKDAQS
>Ty3-1_Saccharomyces_cerevisiae
G-TFRLCVDY-----RT--LNKAT--ISDPFPLP-----RIDNLLSR-IGNAQIFTTLDLHSGYHQIPMEPKDRY--KTAFVTP--------S-GKYEYTVMPFGLVNAPSTFARYMADTF------------------------------------------------------------RDLR-------------------------------------------------------FVNV------------------YLDDILIFSES-PEEHWKHLDTVLERLKNENLIVKKKKCKF-ASEETEFLGYS--IG-IQKIAP-LQHKCAAIRDFPTPK-TVKQAQR
>412_Drosophila_melanogaster
K-KWRLVIDY-----RQ--INKKL--LADKFPLP-----RIDDILDQ-LGRAKYFSCLDLMSGFHQIELDEGSRD--ITSFSTS--------N-GSYRFTRLPFGLKIAPNSFQRMMTIAF------------------------------------------------------------SGIEPS-----------------------------------------------------QAFL------------------YMDDLIVIGCS-EKHMLKNLTEVFGKCREYNLKLHPEKCSF-FMHEVTFLGHK--CT-DKGILP-DDKKYDVIQNYPVPH-DADSARR
>Mdg1_Drosophila_melanogaster_
K-RWRLVVDY-----RQ--INKKL--LADKFPLP-----RIEDILDQ-LGRAKYFSCLDLMSGFHQIELDERSRN--ITSFSTS--------T-GAYRYTRLPFGLKIAPNSFQRMMTLAF------------------------------------------------------------SGLTPS-----------------------------------------------------QAFL------------------YMDDLVVIGCS-EKHMLKNLTDVFKLCRQHNLKLHPEKCTF-FMKEVTYLGHK--CT-DKGILP-DDSKYEVIKNYPKPV-NADEARR
>Woot_Tribolium_castaneum
G-TVRICLDA-----RM--INSKM--IADCESPP-----AADELLRR-FHEIRYMSTIDLRSSYWQIPLSPESRQ--YTAFLYN--------G-RSYTYQVLPFGLKTAVGSFSRAMDVVL------------------------------------------------------------GTEVRE-----------------------------------------------------FVVN------------------YIDDLLVASET-LNEHLEHLRQVFEKLKQARMTINLEKSNF-IQKEVKFLGHI--LT-INGIKA-DPEKISAIRNFPVPQ-KTKHVRA
>Chrysemys_picta_bellii_XP_005308735
S-TRHFCIDF-----RR--VNAIS--RFNAYPMP-----RVDELLGR-LGEAQFITTLDLSKGYWQIPLDDPSKE--KTAFATP--------T-GLYQFTRMPFGLHGAPATFQRLMDRLL------------------------------------------------------------QPHQD------------------------------------------------------YAAA------------------YLDDVVIYSQH-WEDHLERVVAVLRTLRQAGLTANPKKCRI-GWQETTYLGYT--IG-GGRVKP-LAGKVQALATCPTPT-MKLQVRQ
>Xenopus_tropicalis_XP_002933672
G-SLRFCNDF-----RK--VNEVS--KFDAYPMP-----RVDELIER-LGPARYITTLDLTRGYWQVPLTESAKE--KTAFSTP--------Q-GLFQYVRMPFGLQGAPATFQRMMDHIL------------------------------------------------------------SPHQL------------------------------------------------------YASA------------------YLDDVVIFSRD-WQSHLPRVQAVLNSIRDAGLTANPKKCAI-GLEEARYLGYT--IG-RGVIKP-QVNKVEAIRNWPQPV-NKKQVRT
>Gmr1_Gadus_morhua
G-THRFCNDF-----RR--LNEVS--DFDSYPMP-----RVDELIER-LGPARYLSTLDLTKGYWQVPLAPSSRE--KTAFATP--------G-GLFQYTVLPFGVHGAPATFQRMMDQVL------------------------------------------------------------RPH-SS-----------------------------------------------------YAAA------------------YIDDIIIHSAS-WDEHVKHVRAVLNGLRAAGLTANPAKCRL-GREETAYLGYR--VG-RGNVRP-QEDKVAAIREWPQPQ-TKKQVRS
>Ceratitis_capitata_XP_004520462
N-KVRLCLDS-----RK--INSVT--VKDAYPLP-----HIDGILSR-IPKAEYISSLDLRRAFWQIPLAESSRD--YTCFTVP--------NRPLYRYRVMPFGLCNAPQALCRLMDRVI------------------------------------------------------------PPQLKT-----------------------------------------------------QVFV------------------YLDDLLIVSAS-FDDHMSILAEVAHELRRAGLTINVGKSKF-CIREVKYLGYI--VG-NGTLRT-DPDKISAVSNYPVPT-SVKLLRR
>Ulysses_Drosophila_virilis
G-KNRFCLDA-----RK--LNSVT--VKDAYPLP-----CIEGILSR-STRLILSLASTLSSRSGNRDGGEEQGV--YGVYCTR--------R-PLYQFRHMPFGLCNAAQHFEAHMDKVI------------------------------------------------------------PANLRS-----------------------------------------------------NVFV------------------YLDDLLIISAD-FPTHLKYLELVAECLRNANLTIGMAKSKF-LFRNLNYLGFI-QLR-RRTWRM-DPGRVEAIRNIPNPR-TVKELRS
>rGmr1_Danio_rerio
G-TLRFCNDF-----RK--LNEAS--SFDGYPMP-----RVDELLDR-LGSARFISTLDLTKGYWQVPLAPGAKE--KTAFTTP--------S-GHWHYRVLPFGLHGAPATFQRMMDILL------------------------------------------------------------RPHQ-S-----------------------------------------------------YAAA------------------YLDDVVVHSMC-WEEHLTRLRRVLLELRRAGLTANPKKCHL-GLAEAKYLGYH--IG-RGLIQP-QQAKVEALQKTPRPT-NKSQVRA
>Camponotus_floridanus_EFN65085
G-RQRFCIDF-----RR--VNEVT--HKDAYPLP-----QITATLDK-LRGARYLSTLDLKDGYWQVPLTPGSRP--VTAFTIP--------GKGLYQFTVMPFGLHSAPATFQRLLDSVL------------------------------------------------------------GPELEP-----------------------------------------------------HVFV------------------YLDDIIIISRT-FEKHLELLRETFRRLRDARLRLNPEKCRF-CVDRLIYLGHV--ID-REGIRT-DPEKIRAVAGWPEPQ-TVKQIRQ
>Osvaldo_Drosophila_melanogaster
G-KWRLCVDF-----RQ--LNSRS--IKDAYPLP-----RVHHILDQ-LREARYITSLDLKDGYWQIPMEKSSRP--LTAFTVP--------GKGLFQWKVMPFGLHSAPATFQRALDQVI------------------------------------------------------------GPDMMP-----------------------------------------------------HAFA------------------YLDDIIVIGRT-RQEHMDNLREVFRRLRAANLRINIDKCDF-FKKELKYLGHK--VT-ENGIRT-DPEKVAAIAQLKPPT-NVKELRQ
>Skipper_Dictyostelium_discoideum
D-SWRVVHDY-----RQ--LNKVT--VRDDHPFT-----PVDSLLNQ-CKDSKLFSKFDMIMGYFQVLINPEHAK--YTAFITH--------I-GKFEYTRMPQGLVNSPSTFARLMVEIF------------------------------------------------------------GKIK-------------------------------------------------------SLLQ------------------YFDDLLVHSKLDYMVHFIEIIRMLLYCRKYLLFISREKSEM-LKTEVDFLGFH--IH-KDGISP-RAAKVRAISELPEPR-NAKEAEA
>Tor4a_Oikopleura_dioica
G-RFRLVIDY-----RR--LNDAT--LQMHHPLP-----NLEDSISY-LEKSRVYSMCDMIKGFHQIDLDEDSKQ--KTAFSNE--------F-GQFQYTRMPMGCKNAPSFFMRIMDKAL------------------------------------------------------------LGVKKT-----------------------------------------------------EIIA------------------YMDDLLCHSQT-EVEHIKILEKLFQILAVNNLRINSKKAAF-FTDSVNFCGYD--IS-NGKICP-SQDKIEAIQKLKIPR-TKDAAQS
>Cer2_Caenorhabditis_elegans
G-SLRVCLDF-----RK--LNEVT--IPDNYPLP-----RIDAIIEK-VGGSRYFSVLDMANGYLQLRLDAESSY--KCGFITE--------N-KVYAYTHLPFGLKSAASYFQRALRQVL------------------------------------------------------------DGLE-------------------------------------------------------DVMV------------------YIDDVLIYSKT-FEDHIRTLEMVLERFRKFNLKASPNKCEF-FKESIVFLGHE--IS-RDNYSP-NRVNVETIRSMPTPT-NVNEVRR
>Cer3_Caenorhabditis_elegans
G-SLRVCLDF-----RK--LNEVT--VPDNYPLP-----RIDSIIEQ-IGGSKYFTSLDMANGYLQLRLDAESSD--KCGFITE--------N-KVYAYTHLPFGLRSAASYFQRDLKQVL------------------------------------------------------------GLEK-------------------------------------------------------EVTV------------------YIDDVLIFSKT-FEEHLNSLRKVLERFRKFNLKVSPNKCEF-FKQSITFLGHE--IN-ADNYKP-NRINVDAIVNLPTPR-NVGDVRR
>SURL_Tripneustes_gratilla
G-QLRVCLDP-----RD--LNRAI--KREHYQLP-----SRAEITAH-FAGAKYFSKLDASSGFWQIQLDDESSK--LCTFITP--------Y-GRYKFLRLPFGICSAPEVYHKIVHQMF------------------------------------------------------------AHIP-------------------------------------------------------GVNT------------------MMDDVIVWGTT-QQEHDNRLREVLSIARRMNLKLNKDKCEF-SVKKLTFIGDL--IS-DQGVQP-DPKKVSAILNMERPK-CRKDVQR
>Burdock_Drosophila_melanogaster
T-KKRLVIDF-----RK--LNLKT--IDDKYPIP-----NVVWILSN-LGKARFFTTLDLKSAFHQILLAEKDRA--KTAFSVG--------N-GKYEFCRLPFGLKNAPSIFQRAIDDVV------------------------------------------------------------RDRIGK-----------------------------------------------------SCYV------------------YVDDVIIFSNG-IEDHVNDVAWVLDRLSGANMRVSKEKSFF-FKESVEYLGFM--VS-SGGITT-SPSKVEAIQKYNQPT-NLFSVRS
>Sushi-ichi_Takifugu_rubripes
G-GLRPCIDF-----RK--LNNIT--VKNKYPLP-----LMSSTFEP-LTHARVFTKLDLRNAYHLVQIRKGDEW--KTAFNTH--------L-GHFEYLVMPFGLSNAPAVFQELVNDVL------------------------------------------------------------RDMINV-----------------------------------------------------FVVV------------------YLDDILIFSRT-MEEHHQHVRLVLQRLLENRLFIKAEKCIF-HSASVGYLGYI--VE-EGRVRA-DPAKIQAVVEWPRPT-DRTQLRR
>Maggy_Magnaporthe_grisea
G-GLRFCVDY-----RA--LNNIT--VKDRYPLP-----LVRETLNN-LAGMKFFSKIDIVSAFNNIRIKKGEEY--LTAFRTR--------F-GLYESLVMPFGLTGAPATFQRYINDSL------------------------------------------------------------REYLDV-----------------------------------------------------FCTA------------------YLDDILIYSRT-RTEHEEHLKLVLEALRKAGLYANAAKCEF-FVTETKFLGLL--VG-VEGVKM-DPEKITAVLDWQTPK-KLTDVQA
>Cgret_Colletotrichum_gloeosporioides
G-KLRLCVDY-----RM--LNEMT--IKNRYPLP-----LIDELQRL-LHGANWFTALDLKGAYNLIRMKEGEEW--KTAFRTR--------K-GHFEYLVMPFGLTNAPATFQNMINQVL------------------------------------------------------------RKFVDI-----------------------------------------------------FVVV------------------YLDDILIFSPT-LKQHKEHVHLVLQALQNAKLLVEPEKSKF-HAQEVEYLGFT--IT-PGHIHM-SKDKVRSIQEWPTPT-NLKEVQS
>Cft-1_Cladosporium_fulvum
G-KLRLVQDY-----RK--LNEIT--IKNRYPLP-----NIEEAQDR-LTGSDWYTKIDLRDAFYAIRMAEGEEW--KTAFRTR--------Y-GLYEFLVMPMGLTNAPASCQDLVNETL------------------------------------------------------------RDLLDV-----------------------------------------------------CVVA------------------YMDDILVYTKGSLQEHTKQVQDVFERLTKSGFKTAPEKCEF-HKKEVKFLGFI--IS-TTGITI-DPAKTQSIREWPEPK-TVKDVQS
>CsRN1_Clonorchis_sinensis
G-DWRPCGDY-----RS--LNNAT--IPDRYPIP-----HIHDFAST-SCHTNIFSKLDLVRAYYHIPIAPDDIP--KTAIATP--------F-GLFEFTRMPFDLRNAAQTFQRFMDEVL------------------------------------------------------------RGLP-------------------------------------------------------FVYA------------------YLDDVLIASTS-PMEHAAHLRAVFERLSTYNIRLNIDKCLF-GATNLDFLGHH--ID-STGISP-LPDRILALESFPIPT-TLTQLRR
>Kabuki_Bombyx_mori
G-DLRPCGDY-----RQ--LNAIT--KPDRYPIP-----RRHDFTYI-LDDKKIFSKLDINRAFHCIDVAPEDIE--KTAIITP--------F-GLFEFPKMTFGLRNAPQTFQRFMNNTV------------------------------------------------------------LHGLE------------------------------------------------------FLFS------------------YLDDVIIASES-PTQHNEHLRIVFERFNSYGITINLDKCCF-GQPKVEFLGHE--VS-VNGITP-LKNKVEAIINFPKPE-TVSDLRR
>Boudicca_Schistosoma_mansoni
N-DWRPTDVY-----RR--LNAKT--IPDRYPLP-----HIHDLTAT-LKGTTVSSKIDLVKAYDQIPMATNEIP--KTAIITL--------F-GLYEFLQMPFGLRNAAQTFQRFIDDVF------------------------------------------------------------RGLN-------------------------------------------------------FVHA------------------YVDDCLIASPD-RESHLKHLDIVFDRLQRHGITVNIQKCQI-GTNSLDFLGHT--ID-AQGIRP-LRSKMVAILDYPEPT-TIKQLRT
>Hydra2-1_Hydra_magnipapillata
G-TIRLCGDY-----KQ-TVNQAA--MCDSYPLP-----RTEDLFAT-LAGGQKFTKLDLAFAYQQLLLDKSSCE--LLTVNTH--------R-GLFEPTRLQFGVHSASGIFQREIEKLI------------------------------------------------------------GNLP-------------------------------------------------------FTKV------------------RVDDILVSGRS-DEEHLKNVETVLLILEKAGLKLKENKCVF-MSPEVEYLGFK--LT-KDGVVP-LEDKLNAIRNAPEPK-DTTQVKS
>SPM_Strongylocentrotus_purpuratus
G-SVRLCGDY-----KQ-TVNKVL--EEDVYPLP-----TCEDLFAN-LAGGKVFSKIDLSNAYLQLELTDKSKE--LLTIHTH--------K-GLYQYERLPFGVSTAPAVFQSVMDRIL------------------------------------------------------------GGMK-------------------------------------------------------GVCC------------------YLDDILISSEN-EEDHIKTLNEVLGRLQEYGVKAKKEKCSF-MVSRVIYLGHE--ID-GKGVHP-TKEKVEGICDAKRPE-NKDELRT
>Cer4_Caenorhabditis_elegans
G-KVRVCADF-----KCSGLNNSL--IEEIHPLP-----TSDDLFGT-LQGC-IFSKIDLKDAYLQIALDSESQK--LAVINTH--------K-GLFKYRRMTFGLKPAPAKFQKIIDKMI------------------------------------------------------------AGLP-------------------------------------------------------GVAA------------------YLDDVIVSANS-LEEHEKVLHELLKRIKDYGFRISPEKCNF-AQSEITFLGFI--ID-KRGRRP-DPKKTSVIRSMKAPT-DQKQLMS
>Gulliver_Schistosoma_japonicum
G-KLRVCGDF-----ST-GLNKAL--QDHLYPLP-----IPEDLFTI-LNGCVVFSKIDFSDAYFQVEVAEESRL--LLTVNTH--------R-GLFQYNRLPFGVKCAPAIFQQIMDTML------------------------------------------------------------ADLP-------------------------------------------------------FSMA------------------YMDDIIVTSKN-EKEHYAHSQKVFRRLSEYGFCMKLEKCSF-FMSSIKYLGII--ID-LNGGRP-NPEKVNAVVHMSIPS-NVQKPSI
>Mag_Bombyx_mori
G-GLRICADY-----KV-TLNKVL--AIDRFPVP-----KMEDLFSN-LSGNKFFTKLDLSQAYNQIVLSERSSE--YTVINTH--------R-GLFKYSRLVYGLASSPGIFQKLMVNMF------------------------------------------------------------KNVP-------------------------------------------------------NVVV------------------FYDDILIRNQD-LDSHLKSIKEVLDILERYGLKIKRSKCEF-MVTEVRYLGFI--ID-QNGVRV-DPEKVKSIATMPHPN-NVTELKS
>Tor2_Oikopleura_dioica
G-GLRICSDF-----KS-SLNQCLDETTDIWPLP-----QMDHLFANIEHGHRIFTSLDVSKAYWNLLIDPRDRH--KTNFTFD--------N-KCWMYVRLPFGLKFSGDAFCRSISSML------------------------------------------------------------DRVSLK----------------------------------------------------SNFCN------------------YVDDVLAYSSD-CETHVKVLQQIFSACRHFGARLGAKKCTF-GQASTAFMGRI--IS-AEGISI-PPENMETILALKPPT-TRKQVQS
>Tor1_Oikopleura_dioica
G-GYRICVDM-----RS--LNNRL--AESKWPLP-----SLAETLES-LAGTAFFSCVDIRQAFFHMALTDESKH--LTAFSAL--------N-CQYQFRRLPMGLKISPSVYQMAMKETL------------------------------------------------------------GNDLGN-----------------------------------------------------KAVV------------------YLDDVLVTGRT-EDEHLEALDVVLDRLRKAGFLLNPDKCIL-GVKKTTFLGHE--VT-TEGYYP-KTDNLAAIREFPKPT-NKKALRR
>CSVMV_Cassava_vein_mosaic_virus
G-KTRMVIDY-----KD--LNKKA--KVVKYPIP-----NKDTLIHR-SIQARYYSKFDCKSGFYHIKLEEDSKK--YTAFTVP--------Q-GYYQWKVLPFGYHNSPSIFQQFMDRIF------------------------------------------------------------RPY-YD-----------------------------------------------------FIIV------------------YIDDILVFSKT-IEEHKIHIAKFRDITLANGLIISKKKTEL-CKEKIDFLGVQ--IE-QGGIEL-QPHIINKILEKHT---KIKNKTE
>TVCV_Tobacco_vein_clearing_virus
G-KSRMVIDY-----RN--LNAKT--KTYNYPIP-----NKILKIRQ-IQGYNYFSKFDCKSGFYHLKLEDESKK--LTAFTVP--------Q-GFYEWNVLPFGYKNAPGRYQHFMDNYF------------------------------------------------------------NQL--E-----------------------------------------------------NCIV------------------YIDDILLYSRT-QDEHIKLLEKFAHIIENSGISLSKTKAEI-MKNQIEFLGIQ--ID-KNGIKM-QTHIVQKIINLDE---NIDTKKK
>RTBV_Rice_tungro_bacilliform_virus
Q-KPRIVYNY-----KR--LNDNM--HTDPFNIP-----HKISMINL-IQKANIFSKFDLKAGFHHMKLKDDFKD--WTTFTCS--------E-GLYTWNVCPFGIANAPCAFQRFMQESF------------------------------------------------------------GDL--K-----------------------------------------------------FALL------------------YIDDILIASNN-EKEHIEHLKIFFNRVKEVGCVLSKKKSKM-FLKEVEYLGVE--IK-EGKISL-QPHIVDKIKKFDKNK--LNTLKG
>CSSV_Cacao_swollen_shoot_virus
G-KERLVFNY-----KR--LNDNT--EKDQYSLP-----GIQTILKR-VGNKKVFSKFDLKSGFHQVAMAEESIP--WTAFWVP--------Q-GLYEWLVMPFGLKNAPAVFQRKMDQCF------------------------------------------------------------KGT-EE-----------------------------------------------------FIAV------------------YIDDILVFSEN-MAEHTKHIGIMLKICQENGLVLSPSKICL-AQREIEFLGTV--IS-QGQMKL-QAHVIKKIVNKANI--ELETTKG
>KTSV_Kalanchoe_blossfeldiana_top-spotting_virus
G-KERLVFNY-----KR--LNDNT--EKDQYSLP-----GINTIIKR-IGTSKVYSKFDLKSGFHQVAMAEESIP--WTAFWAI--------D-GLYEWLVMPFGLKNAPAIFQRKMDECF------------------------------------------------------------RGME-E-----------------------------------------------------FIAV------------------YVDDILIFSNS-VQDHKRHLQRFFEVCTKEGLVLSPTKMKI-GVREVDFLGAT--IG-NSKIKL-QPHIITKIIDMRDE--EIKETRG
>SVBV_Strawberry_vein_banding_virus
G-KARMVINY-----KK--LNDHT--KGDGYLLP-----NKEQLLQR-IGGKTFYSSFDCKSGFWQVRLAPETIQ--LTAFSCP--------Q-GHYEWLVMPFGLKQAPAIFQRHMDESL------------------------------------------------------------SNMYPQ-----------------------------------------------------FCAV------------------YVDDIIVFSKT-EEEHLGHVKIVLNRCKALGIVLSKKKAQL-CKTTINFLGLV--IE-RGNLKV-QSHIGLHLVAFPD--QLSDRNAL
>SbCMV_Soybean_chlorotic_mottle_virus
G-KRRMVINY-----KK--MNEAT--IGDSYKLP-----RKDFILEK-IKGSLWFSSLDAKSGYYQLRLHENTKP--LTAFSCP-------PQ-KHYEWNVLSFGLKQAPSIYQRFMDQSL------------------------------------------------------------KGLEHI------------------------------------------------------CLA------------------YIDDILIFTKGSKEQHVNDVRIVLQRIKEKGIIISKKKSKL-IQQEIEYLGLK--IQGNGEIDL-SPHTQEKILQFPD--ELEDRKQI
>CERV_Carnation_etched_ring_virus
G-KKRMVVNY-----KA--MNKAT--KGDAHNLP-----NKDELLAL-VRGKKIYSSFDCKSGFWQVLLDKESQL--LTAFTCP--------Q-GHYQWNVVPFGLKQAPSIFQRHMQTAF------------------------------------------------------------NQH-SK-----------------------------------------------------YCCV------------------YVDDILVFSNT-EEEHYIHVLNILRRCEKLGIILSKKKAQL-FKEKINFLGLE--ID-QGTHCP-QNHILEHIHKFPD--RIEDKKQL
>LLDAV_Lamium_leaf_distortion_associated_virus
G-KKRMVVNY-----KA--INTAT--IGDAHNLP-----NKDELLTL-IRGKSIFSSFDCKSGFWQVLLDEDSQL--LTAFTCP--------Q-GHYQWIVVPFGLKQAPSIFQRHMNNAF------------------------------------------------------------RDF--A----------------------------------------------------SYCCV------------------YVDDILVFSNN-IKDHYAHVAQVLRKCAELGIILSKKKAQL-FKCRINFLGLD--ID-EGTHRP-QNHILEHIHKFPN--KIEDKKQL
>EVCV_Eupatorium_vein_clearing_virus
G-KMRMVVNY-----KA--LNDAT--IGDAHNIP-----NRDSLMAL-ISGKRIFSSFDCKSGFWQVLLDKPSQE--LTAFTCP--------Q-GHYQWLVMPFGLKQAPAIFQRHMQIAL------------------------------------------------------------NEH--S----------------------------------------------------AYSCV------------------YIDDILVFSEN-EKDHEIHVSKVLNRCINLGIILSKKKSQL-FKETIDFLGIS--ID-KGTHSP-KPHILENIHNFPE--RFKDVNQC
>CaMV_Cauliflower_mosaic_virus
G-KKRMVVNY-----KA--MNKAT--VGDAYNLP-----NKDELLTL-IRGKKIFSSFDCKSGFWQVLLDQESRP--LTAFTCP--------Q-GHYEWNVVPFGLKQAPSIFQRHMDEAF------------------------------------------------------------RVFR-K-----------------------------------------------------FCCV------------------YVDDILVFSNN-EEDHLLHVAMILQKCNQHGIILSKKKAQL-FKKKINFLGLE--ID-EGTHKP-QGHILEHINKFPD--TLEDKKQL
>HFV_Human_foamy_virus
G-RWRMVLDY-----RE--VNKTI--PLTAAQNQ-----HSAGILAT-IVRQKYKTTLDLANGFWAHPITPESYW--LTAFTWQ--------G-KQYCWTRLPQGFLNSPALFTADVVDLL------------------------------------------------------------KEIP-------------------------------------------------------NVQV------------------YVDDIYLSHDD-PKEHVQQLEKVFQILLQAGYVVSLKKSEI-GQKTVEFLGFN--IT-KEGRGL-TDTFKTKLLNITPPK-DLKQLQS
>SFV-1_Simian_foamy_virus_type_1
G-KWRMVLDY-----RE--VNKTI--PLIAAQNQ-----HSAGILSS-IYRGKYKTTLDLTNGFWAHPITPESYW--LTAFTWQ--------G-KQYCWTRLPQGFLNSPALFTADVVDLL------------------------------------------------------------KEIP-------------------------------------------------------NVQA------------------YVDDIYISHDD-PQEHLEQLEKIFSILLNAGYVVSLKKSEI-AQREVEFLGFN--IT-KEGRGL-TDTFKQKLLNITPPK-DLKQLQS
>EFV_Equine_foamy_virus
G-RWRMVLDY-----RA--VNKVT--PAIATQNC-----HSASLLNT-LYRGQYKTTLDLANGFWAHPIQESDQW--ITSFTWN--------G-KSYVWTTLPQGFLNSPALFTADVVDLL------------------------------------------------------------KDIP-------------------------------------------------------NVEV------------------YVDDVYFSNDT-EEEHLKTMDLLFQKLQTAGYIVSLKKSKL-GQHTVDFLGFQ--IT-QTGRGL-TDSYKSKLLDITPPN-TLKQLQS
>BFV_Bovine_foamy_virus
G-RWRMVLDY-----RE--VNKVT--PLVATQNC-----HSASILNT-LYRGPYKSTLDLANGFWAHPIKPEDYW--ITAFTWG--------G-KTYCWTVLPQGFLNSPALFTADVVDIL------------------------------------------------------------KDIP-------------------------------------------------------NVQV------------------YVDDVYVSSAT-EQEHLDILETIFNRLSTAGYIVSLKKSKL-AKETVEFLGFS--IS-QNGRGL-TDSYKQKLMDLQPPT-TLRQLQS
>FFV_Feline_foamy_virus
G-RWRMVLDY-----RA--VNKVT--PLIAVQNQ-----HSYGILGS-LFKGRYKTTIDLSNGFWAHPIVPEDYW--ITAFTWQ--------G-KQYCWTVLPQGFLNSPGLFTGDVVDLL------------------------------------------------------------QGIP-------------------------------------------------------NVEV------------------YVDDVYISHDS-EKEHLEYLDILFNRLKEAGYIISLKKSNI-ANSIVDFLGFQ--IT-NEGRGL-TDTFKEKLENITAPT-TLKQLQS
>MPMV_Mason-Pfizer_monkey_virus
G-KWRLLQDL-----RA--VNATM--VLMGALQP-----GLPSPVA--IPQGYLKIIIDLKDCFFSIPLHPSDQK--RFAFSLP-STNFKEPM-QRFQWKVLPQGMANSPTLCQKYVATAI------------------------------------------------------------HKVRHA-------------------------------------------------WKQMYIIH------------------YMDDILIAGKD-GQQVLQCFDQLKQELTAAGLHIAPEKVQL--QDPYTYLGFE--LN-GPKITN-QKAVIRKDKLQ-----TLNDFQK
>MMTV_Mouse_mammary_tumor_virus
G-KWRLLQDL-----RA--VNATM--HDMGALQP-----GLPSPVA--VPKGWEIIIIDLQDCFFNIKLHPEDCK--RFAFSVP-SPNFKRPY-QRFQWKVLPQGMKNSPTLCQKFVDKAI------------------------------------------------------------LTVRDK-------------------------------------------------YQDSYIVH------------------YMDDILLAHPS-RSIVDEILTSMIQALNKHGLVVSTEKIQK--YDNLKYLGTH--IQ-GDSVSY-QKLQIRTDKLR-----TLNDFQK
>JSRV_Jaagsiekte_sheep_retrovirus
G-KWRLLQDL-----RK--VNETM-MMHMGALQP-----GLPTPSA--IPDKSYIIVIDLKDCFYTIPLAPQDCK--RFAFSLP-SVNFKEPM-QRYQWRVLPQGMTNSPTLCQKFVATAI------------------------------------------------------------APVRQR-------------------------------------------------FPQLYLVH------------------YMDDILLAHTD-EHLLYQAFSILKQHLSLNGLVIADEKIQT--HFPYNYLGFS--LY-PRVYNT-QLVKLQTDHLK-----TLNDFQK
>SMRV-H_Squirrel_monkey-like_retrovirus
G-SWRLLQDL-----RA--VNKVM--VPMGALQP-----GLPSPVA--IPLNYHKIVIDLKDCFFTIPLHPEDRP--YFAFSVP-QINFQSPM-PRYQWKVLPQGMANSPTLCQKFVAAAI------------------------------------------------------------APVRSQ-------------------------------------------------WPEAYILH------------------YMDDILLACDS-AEAAKACYAHIISCLTSYGLKIAPDKVQV--SEPFSYLGFE--LH-HQQVFT-PRVCLKTDHLK-----TLNDFQK
>K-HERV_Human_endogenous_retrovirus
G-KWRMLTDL-----RA--VNAII--QPMGPLQS-----GLPSPAM--IPKDWPLIIIDLKDCFFTIPLAEQDCE--KFAFTIL-AINNKEPA-TRFQWKVLPQGMLNSPTICQTFVGRAL------------------------------------------------------------QPVRDK-------------------------------------------------FSDCYIIH------------------YIDDILCAAET-KDKLIDCYTFLQAEVANAGLAIASDKIQT--STPFHYLGMQ--IE-NRKIKP-QKIEIRKYTLK-----TLNDFQK
>PyERV_Python_endogenous_retrovirus
G-KWRLLHDL-----RA--VNAII--KPMGALQC-----GLPNPNL--IPQSYDMMIIDLKDCFFSIPLHPKDKH--IFAFTVP-ALNNSQPT-SRYQWKVLPQGMLNSPTMCQYFVSQVL------------------------------------------------------------QPYRDK-------------------------------------------------YSSFLVYH------------------YMDGILVATPGPKGTVLKTLPHLQRILQQGGLHIAPDKVQL--SSPFHYLGHK--VL-ESHANP-CLPNIQLPPAP-----TLLQLQQ
>LPDV_Lymphoproliferative_disease_virus
S-KFRMLHDL-----RA--VNALI--KDWGALQP-----GTPWPGA--IPSEWPVIAMDISDCFFSIPLAERDSE--RFAFTIP-SPNLREPA-KRYQWTVLPQGMKNSPYICQQVVAEVI------------------------------------------------------------RPIRER-------------------------------------------------FRDAVIIH------------------YMDDILIAAAE-ERQTEVIFEAVKTTCHEKGLKINEAKTQR--APEVSYLGWR--VM-ETGIAP--LTVQLPETVT-----NLVQLQR
>RSV_Raus_sarcoma_virus
G-SYRLLHDL-----RA--VNAKL--VPFGAVQQ-----GAPVLSA--LPRGWPLMVLDLKDCFFSIPLAEQDRE--AFAFTLP-SVNNQAPA-RRFQWKVLPQGMTCSPTICQLVVGQVL------------------------------------------------------------EPLRLK-------------------------------------------------HPSLRMLH------------------YMDDLLLAASS-HDGLEEAGEEVISTLERAGFTISPDKVQR--EPGVQYLGYK--LG-STYVAP-VGLVAEPRIA------TLWDVQK
>STcLV2PP1664
G-KWRFIHDL-----RA--TNAIT--TTLASPSP-----GPPDLTSL-STALPYLQTIDLTDAFFQIPLPKQFQP--YFAFTIP-QPCNYGPG-ARYAWTVLPQGFKNSPTLFEQQLAAVL------------------------------------------------------------SPIRKT-------------------------------------------------FPMSTIIQ------------------YMDDILLASPT-QEELQQLSKMTLQALVTHGLPVSQEKTQQ-TPGQIRFLGQV--IS-PNHITY-ETTPTIPIKSQW----TLTELQT
>HTLV-2_Human_T-lymphotropic_virus_type_2
G-KWRFIHDL-----RA--TNAIT--TTLTSPSP-----GPPDLTSL-PTALPHLQTIDLTDAFFQIPLPKQYQP--YFAFTIP-QPCNYGPG-TRYAWTVLPQGFKNSPTLFEQQLAAVL------------------------------------------------------------NPMRKM-------------------------------------------------FPTSTIVQ------------------YMDDILLASPT-NEELQQLSQLTLQALTTHGLPISQEKTQQ-TPGQIRFLGQV--IS-PNHITY-ESTPTIPIKSQW----TLTELQV
>HTLV-1_Human_T-lymphotropic_virus_type_1
G-TWRFIHDL-----RA--TNSLT--IDLSSSSP-----GPPDLSSL-PTTLAHLQTIDLKDAFFQIPLPKQFQP--YFAFTVP-QQCNYGPG-TRYAWRVLPQGFKNSPTLFEMQLAHIL------------------------------------------------------------QPIRQA-------------------------------------------------FPQCTILQ------------------YMDDILLASPS-HADLQLLSEATMASLISHGLPVSENKTQQ-TPGTIKFLGQI--IS-PNHLTY-DAVPKVPIRSRW----ALPELQA
>BLV_Bovine_leukemia_virus
G-TWRFVHDL-----RA--TNALT--KPIPALSP-----GPPDLTAI-PTHLPHIICLDLKDAFFQIPVEDRFRS--YFAFTLP-TPGGLQPH-RRFAWRVLPQGFINSPALFERALQEPL------------------------------------------------------------RQVSAA-------------------------------------------------FSQSLLVS------------------YMDDILIASPT-EEQRSQCYQALAARLRDLGFQVASEKTRQ-TPSPVPFLGQM--VH-NQIVTY-QSLPTLQISSPI----SLHQLQA
>HIV-2_Human_immunodeficiency_virus_type_2
N-KWRMLIDF-----RE--LNKVT--QDFTEIQL-----GIPHPAG--LAKKRRITVLDVGDAYFSIPLHEDFRP--YTAFTLP-SVNNAEPG-KRYIYKVLPQGWKGSPAIFQHTMRQVL------------------------------------------------------------EPFRKA-------------------------------------------------NKDVIIIQ------------------YMDDILIASDRTDLEHDRVVLQLKELLNGLGFSTPDEKFQK--DPPIHWMGYE--LW-PTKWKL-QKIQLPQKEIW-----TVNDIQK
>HIV-1
T-KWRKLVDF-----RE--LNKRT--QDFWEVQL-----GIPHPAG--LKKKKSVTVLDVGDAYFSVPLDESFRK--YTAFTIP-SINNETPG-IRYQYNVLPQGWKGSPAIFQSSMTKIL------------------------------------------------------------EPFRIK-------------------------------------------------NPEIVIYQ------------------YMDDLYVGSDLEIGQHRTKIEELRAHLLSWGFTTPDKKHQK--EPPFLWMGYE--LH-PDRWTV-QPIDLPEKDSW-----TVNDIQK
>EIAV_Equine_infectious_anemia_virus
S-KWRLLQDL-----RE--LNKTV--QVGTEISR-----GLPHPGG--LIKCKHMTVLDIGDAYFTIPLDPEFRP--YTAFTIP-SINHQEPD-KRYVWNCLPQGFVLSPYIYQKTLQEIL------------------------------------------------------------QPFRER-------------------------------------------------YPEVQLYQ------------------YMDDLFVGSNGSKKQHKELIIELRAILLEKGFETPDDKLQE--VPPYSWLGYQ--LC-PENWKV-QKMQLDMVKNP-----TLNDVQK
>SIVMND_Simian_immunodeficiency_virus_of_mandrill
N-EWRKLIDF-----RE--LNKLT--QDFHELQL-----GIPHPAG--IKKCKRITVLDIGDAYFSIPLDPDYRP--YTAFTVP-SVNNQAPG-KRYMYNVLPQGWKGSPCIFQGTVASLL------------------------------------------------------------EVFRKN-------------------------------------------------HPTVQLYQ------------------YMDDLFVGSDYTAEEHEKAIVELRALLMTWNLETPEKKYQK--EPPFHWMGYE--LH-PDKWKI-EKVQLPELAEQP----TVNEIQK
>SA-OMVV_Ovine_maedi_visna_virus
G-KWRMLIDF-----RE--LNKQT--EDLAEAQL-----GLPHPGG--LQKKKHVTILDIGDAYFTIPLYEPYRP--YTCFTML-SPNNLGPC-TRYYWKVLPQGWKLSPSVYQFTMQEIL------------------------------------------------------------RDWIAK-------------------------------------------------HPMIQFGI------------------YMDDIYIGSDLDIMKHREIVEELASYIAQYGFMLPEEKRQE--GYPAKWLGFE--LH-PEKWRF-QKHTLPEIKEGTI---TLNKLQK
>FIV_Feline_immunodeficiency_virus
G-KWRMLIDF-----RE--LNKLT--EKGAEVQL-----GLPHPAG--LQMKKQITVLDIGDAYFTNPLDPDYAP--YTAFTLP-RKNNAGPG-RRFVWCSLPQGWILSPLIYQSTLDNII------------------------------------------------------------QPFIRQ-------------------------------------------------NPQLDIYQ------------------YMDDIYIGSNLSKKEHKEKVEELRKLLLWWGFETPEDKLQE--EPPYKWMGYE--LH-PLTWTI-QQKQL-EIPEKP----TLNELQK
>BIV_Bovine_immunodeficiency_virus
G-KWRMLMDF-----RE--LNKIT--VKGQEFST-----GLPYPPG--IKECEHLTAIDIKDAYFTIPLHEDFRP--FTAFSVV-PVNREGPI-ERFQWNVLPQGWICSPAIYQTTTQKII------------------------------------------------------------ENIKKS-------------------------------------------------HPDVMLYQ------------------YMDDLLIGSNR--DDHKQIVQEIRDKLGSYGFKTPDEKVQE---ERVKWIGFE--LT-PKKWRF-QPRQL-KIKNPL----TVNELQQ
>REV_Avian_reticuloendotheliosis_virus
S-EYRMVQDL-----RE--VNKRV--ETIHPTVP-----NPYTLLSLLPPDRIWYSVLDLKDAFFCIPLAPESQL--IFAFEWA--DAEEGES-GQLTWTRLPQGFKNSPTLFDEALNRDL------------------------------------------------------------QGFRLD-------------------------------------------------HPFVSLLQ------------------YVDDLLIAADT-QAACLSATRDLLMTLAELGYRVSGKKAQL-CQEEVTYLGFK--IH-KGSRTL-SNSRTQAILQIPVPK-TKRQVRE
>HERV-E_Human_endogenous_retrovirus_type_E
D--YRPVQDL-----RL--VNQAT--VTLHPTVP-----NLYTLLGLLPAEDSWFTCLDLKDAFFSIRLAPERQK--LFAFQWE--DPESGVT-TQYTWTQLPQRFKNSPTIFGEALARDL------------------------------------------------------------QKFPTR-------------------------------------------------DLGCVLLQ------------------YVDDLLLGHPT-AVGWPREQMLYSGTWRTVGIRCPRKKAQI-CRQQVCYLGFT--IQ-QGEHSL-GSERKQVICNLPEPK-TRRQVRE
>PERV-MSL_Porcine_endogenous_retrovirus
D--YRPVQDL-----RE--VNKRV--QDIHPTVP-----NPYNLLCALPPQRSWYTVLDLKDAFFCLRLHPTSQP--LFAFEWR--DPGTGRT-GQLTWTRLPQGFKNSPTIFDEALHRDL------------------------------------------------------------ANFRIQ-------------------------------------------------HPQVTLLQ------------------YVDDLLLAGAT-KQDCLEGTKALLLELSDLGYRASAKKAQI-CRREVTYLGYS--LR-DGQRWL-TEARKKTVVQIPAPT-TAKQMRE
>RCHO-K1_Chinese_hamster_ovary_retrovirus
D--YRPVQDL-----RE--VNKRI--EDIHPTVP-----NPYNLLSGLPPNYTWYTVLDLKDAFFCLRLHPTSQP--IFAFEWQ--DADLGIS-GQLTWTRLPQGFKNSPTLFDEALHQDL------------------------------------------------------------AGFRVR-------------------------------------------------YPALILLQ------------------YVDDILLAAKT-KEECKEGTRALLQTLGSLGYRASAKKAQI-CQKQVTYLGYK--IK-DGRRWL-TEARMRAILDIPTPQ-NPRQLRE
>BAEVM_Baboon_endogenous_virus
D--YRPVQDL-----RE--INKRT--VDIHPTVP-----NPYNLLSTLKPDYSWYTVLDLKDAFFCLPLAPQSQE--LFAFEWK--DPERGIS-GQLTWTRLPQGFKNSPTLFDEALHRDL------------------------------------------------------------TDFRTQ-------------------------------------------------HPEVTLLQ------------------YVDDLLLAAPT-KKACTQGTRHLLQELGEKGYRASAKKAQI-CQTKVTYLGYI--LS-EGKRWL-TPGRIETVARIPPPR-NPREVRE
>MuLV_Murine_leukemia_virus
D--YRPVQDL-----RE--VNKRV--EDIHPTVP-----NPYNLLSGLPPSHQWYTVLDLKDAFFCLRLHPTSQP--LFAFEWR--DPGMGIS-GQLTWTRLPQGFKNSPTLFDEALHRDL------------------------------------------------------------ADFRIQ-------------------------------------------------HPDLILLQ------------------YVDDLLLAATS-ELDCQQGTRALLLTLGNLGYRASAKKAQL-CQKQVKYLGYL--LK-EGQRWL-TEARKETVMGQPTPK-TPRQLRE
>GALV_Gibbon_ape_leukemia_virus
D--YRPVQDL-----RE--INKRV--QDIHPTVP-----NPYNLLSSLPPSYTWYSVLDLKDAFFCLRLHPNSQP--LFAFEWK--DPEKGNT-GQLTWTRLPQGFKNSPTLFDEALHRDL------------------------------------------------------------APFRAL-------------------------------------------------NPQVVLLQ------------------YVDDLLVAAPT-YEDCKKGTQKLLQELSKLGYRVSAKKAQL-CQREVTYLGYL--LK-EGKRWL-TPARKATVMKIPVPT-TPRQVRE
>WdSV_Walleye_dermal_sarcoma_virus
D-EYRMIHDL-----RA--INNIV--APLTAVVA-----SPTTVLSNLAPSLHWFTVIDLSNAFFSVPIHKDSQY--LFAFTFE--------G-HQYTWTVLPQGFIHSPTLFSQALYQSL------------------------------------------------------------HKIKFK--------------------------------------------------ISSEICI------------------YMDDVLIASKD-RDTNLKDTAVMLQHLASEGHKVSKKKLQL-CQQEVVYLGQL--LT-PEGRKI-LPDRKVTVSQFQQPT-TIRQIRA
>XEN1_Xenopus_laevis_endogenous_retrovirus
D-KYRLVQDL-----RA--VNEAT--VMETPLVS-----NPHTILSGIPPSATHFRAVDLTNAFYSIPLREDCQY--LFAFTHE--------R-QQYVWTVLPQGAQNSPTHFSLALTSIL------------------------------------------------------------DSWISS-------------------------------------------------HPEITLLQ------------------YVDDLLLCAPD-LPTCEASSTDLLSFLADQGCKASKEKLQW-CQTTVVFLGQC--IS-QGTRHI-TEGRIKTLQDIPLPK-GHKPLHA
>ZFERV_Zebrafish_endogenous_retrovirus
G-KYRMVHDL-----RL--INEKV--LTATLPTP-----NPYTIMSKLTPKHSHFTCIDLANAFFCMPLAEQCQG--IFAFSYQ--------G-AQYTYNRLPQGFILSPGLFNQALRELL------------------------------------------------------------DSCTLH--------------------------------------------------EGTIVIQ------------------YVDDLLLAAHS-NEVCLQDTRKVLTLLSTAGLKVSKEKIQI-SRATVHFLGRI--IG-QTGTAL-SDDTKQTVLSHPKPL-VVKDMMS
>ASSBSV_Atlantic_salmon_swim_bladder_sarcoma_virus
K-TYRMVQDF-----RA--VNDVT--TGVDLPVP-----DPHVSLSNLSPKHQYFTVVDLANAFFSIPLHVDSQP--LFAFTYD--------N-QQYTYSVLPQGYRCSPGIFNRVLKDHL------------------------------------------------------------KEIVIP--------------------------------------------------DGVVLIQ------------------YVDDLLLAACS-SDQCLAATKILLDFLATKGYKVKRSKVQT-CRRTVLFLGRE--VS-AEGAGL-STAHRNSILHHPRPT-TVSGLLS
>ZFERV-2_Zebrafish_endogenous_retrovirus_2
N-RWRLVHDL-----RA--INDIV--EDFTAEVP-----NPHTLLTNIPPDAKYFTVIDLCSAYFSVPLAEESRY--LFAFTYA--------G-KQYTYTRMPQGFKHSPHIFNQILKADL------------------------------------------------------------EDVMLE----------------------------------------------------STLIQ------------------YVDDLIICSPS-LEQCHRDSIKVLTKLAEGGHKVSKNKTQY-CQSQVEYLGRL--IA-FGTRAI-APDQLEAISKSPMPK-TVGQMMT
>DIRS-24_XT_Xenopus_Silurana_Repbase
G-RFRLIIDL-----KY--LNRFI--LKEKFRME-----TIRSALNI-LQKGDLMITLDLKDAYLHVPIHLASRK--FLRIAVV----LKGKI-LHFQFRALPFGITSAPRVFTKLIVVLA------------------------------------------------------------AHLRKQ---------------------------------------------------GVFVIP------------------YLDDWLIKASS-KALLSDHMNLTMEVLTKHGWIINKGKSNLQPSTSAVFLGLQ-LDTVKMKVFL-PGEKVQSLKTAI--K-TLIRLRS
>DIRS-12_DR_Danio_rerio_Repbase
G-SLRPILDL-----RV--LNKHL--RKYSFRML-----THGSLLRS-VNQNDWFTSIDLKDAFFHISIYPPHMK--FLRFAYQ--------G-VCYEFTVLPFGLSLSPRTFCLCAEAGL------------------------------------------------------------APLRTA---------------------------------------------------GLKILT------------------YIDDWLIIADS-REKVIQNTFRVLTHIKALGFRVNVSKSSFTPSQNVTFLGLE-LNSITMRARL-SQERILSLLNCL--S-QFRE---
>DIRS-1_BF_Branchiostoma_floridae_Repbase
G-GSRPVINL-----KH--LNKAM--QKKHCKLE-----HFQKVIEL-LQPGDFMTNLDLKDAYFTIPVFHKHRK--YLRFIWK--------A-TLYEFAVLPFGLTSSPRVFTKILKPVV------------------------------------------------------------AHLRSL---------------------------------------------------GVRCVI------------------YLDDILILAQS-ADLCTEHTNLTRFLLENLGFVINIEKSQLEPNQIREFLGFK-INSVEMKIYL-PEPKVEKIVDLC--Q-NLLAQNS
>DIRS-1_CB_Caenorhabditis_briggsae_Repbase
K-KKRMILDL-----SE--LNESL--VPPRFKLE-----NLKTAWPF-LENAKFAATFDFKSGYHHIKIHRDSRD--LLGFSLS----NPPAA-PYFLFKGLPFGLSIAPWLFTKIFKVLV------------------------------------------------------------QKWRAE---------------------------------------------------GIKIFL------------------YLDDGLVVGET-EREVARAVRKVREDLHNAGVCVAEEKSFWVPDAKFTWLGYE-CDLVAKEVRG-TEKRMATWWSAL--D-ELRR---
>DIRS-1_CGi_Crassostrea_gigas_Repbase
N-KKRLILDL-----ST--LNTYI--KKERIKFE-----DWKIALEY-FRQDCFCIKFDLRSGYHHIDISTKSQT--YLGFSWK--------D-KFYCFTVLPFGLSTAPYVFTKCLRPIV------------------------------------------------------------KYFREN---------------------------------------------------CIDIVL------------------YLDDGLVLSNT-KNQCENVSKFVQDTLDKAGFLVNIEKSVFQPVQQLEWLGLV-WNSIDFTLCI-PERRIDDLKSSL--E-CLLKLMP
>DIRS-1_CPB_Chrysemys_picta_bellii_Repbase
G-GLRPILDL-----RG--LNKFI--VKLKFRMV-----SLGTIIPS-LDPGDWXAALDMKDAYFHIAIYPPHRR--FLRFVVN--------N-VHYQFAVLPFGLSAAPRVFTKCMAVVA------------------------------------------------------------AYLRRQ---------------------------------------------------RIQVFP------------------YLDDWLVRGRT-REQVQAHVQIILQTFHELGILLNKEKSTLEPTQRIEFIGAV-LDSRLARALL-PDTRFHTITNII--H-GLQV---
>DIRS-1_SK_Saccoglossus_kowalevskii_Repbase
G-KRRLVLDC-----RH--INLHL--FKYKFCCE-----DISIARRL-FVCNDYLFTFDLKSAYHHIEIYQGHHG--YLGFSWK----FGSVS-KYFVFSVLAFGISTAPYLFTKIGKVMV------------------------------------------------------------AWWRSQ---------------------------------------------------GIKVVM------------------FLDDGIGGAPG-LGKACIVSKQVRLDLVKYGFLLATDKCKWSPSLTVAWLGHQ-LEMKEGTIYV-SADRVTRLKCVL--C-EIINACL
>Hydra_vulgaris_XP_002160449
G-KWRLITDLSYPPGRS--VNDGI--SAADSTVSYTGLTAAIKKILL-LGEGCLLAKFDIQRAYRLIAIKEDERR--LLVLNWK--------G-CYYVDLALPFGARSAPQTFTRFSNVLE------------------------------------------------------------WILAYH--------------------------------------------------GEIKYIQH-----------------SLDDFLICGPPNSKVCGESLDKAFEICKELGILIEHTKTEG-PATCITFLGFI-IDTTKLELRI-PELKLVKI---------------
>SpNgaro1_Strongylocentrotus_purpuratus_Retrobase
-----------------------I--DKEECNVSYTSFDEAVYMIVK-LGLKSFMGKADIKSAFRLLPVHPVDFD--LLGMCID--------G-KFYYDRCMPMGCAISCAMFERFSSFLE------------------------------------------------------------DCCRRI--------------------------------------------------AVTEQVLH-----------------YLDDFFFAASS-FEECQRIMLCFQNMCNDFGVPLALEKTEG-PTRVITYLGLE-IDTRLCQVKV-PADKLEALRCMI--R-SFSTKSK
>Xenopus_tropicalis_XP_004912134
G-KFRLIHHLSHPKGKS--VNDGI--SKEAAAVSYVSFDRAVSLVRQ-AGKGALLAKSDIESAFRLLPIHSDCYH--LLGCQFE--------G-QFYYDLCLPMGCSISCRYFECFSTFLE------------------------------------------------------------WVVRHE--------------------------------------------------TGLNSVIH-----------------YLDDFLFIGPPNTNVCQLLLSTFQFFMEKFGVPLSREKTEG-PVTILSFLGIE-IDTVELVFRL-PDDKLQRLKSTV--A-EITVAKK
>Retrofit_Oryza_longistaminata
GFKQRYGIDY-----ED--TFSPV------VKAA-----TIRIILSIAVSRGWSLRQLDVQNAFLHGFLEEEVYMQQPPGFESS-----SKPD-YVCKLDKALYGLKQAPRAWYSRLSKKL------------------------------------------------------------VELGFE---------------------------------ASKADTSLFFL--NKGGILMFVLV------------------YVDDIIVASST-----EKATTALLKDLNKEFALKDLGDLHY-------FLGIE-VTKVSNGVIL------------TQEK-YANDLLK
>Copia_Drosophila_simulans
GFTQKYQIDY-----EE--TFAPV------ARIS-----SFRFILSLAIQYNLKVHQMDVKTAFLNGSLKEEIYMRLPQGISCN-------SD-NVCKLNKAIYGLKQAARCWFEVFEQAL------------------------------------------------------------KECEFV---------------------------------NSSVDRCIYILDKDNINENIYVLL------------------YVDDVVIATGD-----MTRMNNFKRYLMEKFRMTDLNEIKH-------FIGIR-IEMHEDKIYL------------SQSA-YVKKILS
>Tnt-1_Nicotiana_tabacum
GFEQKKGIDF-----DE--IFSPV------VKMT-----SIRTILSLAASLDLEVEQLDVKTAFLHGDLEEEIYMEQPEGFEVA-----GKKH-MVCKLNKSLYGLKQAPRQWYMKFDSFM------------------------------------------------------------KSQTYL---------------------------------KTYSDPCVYFK-RFSENNFIILLL------------------YVDDMLIVGKD-----KGLIAKLKGDLSKSFDMKDLGPAQQ-------ILGMK-IVRERTSRKLW----------LSQEK-YIERVLE
>Tork4_Solanum_lycopersicum
GFNQREGVDY-----NE--IFSPV------VRHT-----SIRVLLAIVAHQNLELEQLDVKTAFLHGELEEEIYMTQPDGFQVP-----GKEN-HVCKLKKSLYGLKQSPRQWYKRFDSYM------------------------------------------------------------VKLGYT---------------------------------RSSYDCCVYYN-RLNDDSFIYLVL------------------YVDDMLIAAKK-----KYDIQKLKGLLSAEFEMKDLGAARK-------ILGME-IIRDRERRKLF----------LSQRS-YIQKVLA
>Tto1_Nicotiana_tabacum
GFNQRKGIDF-----DE--IFSPV------VKMT-----SIRTVLGLAASLNLEVEQMDVKTAFLHGDLEEEIYMEQPDGFQQK-----GKED-YVCRLRKSLYGLKQAPRQWYKKFESVM------------------------------------------------------------GQHGYK---------------------------------KTTSDHCVFAQ-KFSDDDFIILLL------------------YVDDMLIVGRN-----VSRINSLKEQLSKFFAMKDLGPAKQ-------ILGMR-IMRDREAKKLW----------LSQEK-YIEKVLQ
>RTvr2_Vigna_radiata
GFRQRKGVDF-----NE--IFSSV------VRMT-----SITVLSLA-ATLDLEVKQMDVKTTFLHGDLEEEIYMKQPDDFLIE-----GKED-YVCRLRKSLYGLKQAPRQWYKKFESVM------------------------------------------------------------CEQGYK---------------------------------KTTFDHCVFVR-KFSENDFIILLL------------------YVDDMLIVGKD-----VSKIDRLKKQLGESFAMKDMGAAKK-------ILGIS-ITRDRKEKKLW----------LSQKH-YIQKVLQ
>Batata_Ipomoea_batatas
GFSQKKGIDF-----DE--IFSPV------VKFS-----SIRVVLGLAARLDIEIEQMDVKTAFLHGDLDEEIYMEQPEGFKVK-----GKED-YVCRLKKSLYGLKQAPRQWYKKFTSVM------------------------------------------------------------SKHGYK---------------------------------KTSSDHCVFVN-RYSDDDFVILLL------------------YVDDMLIVGRN-----ASRIQELKQELSKSFSMKDMGPAKQ-------ILGMK-IIRDRQNKKLW----------LSQEK-YIEKVLE
>SIRE1-4_Glycine_max
GYTQIEGVDF-----DE--TFAPV------ARLE-----SIRLLLGVACILKFKLYQMDVKSAFLNGYLNEEVYVEQPKGFADP-----THPD-HVYRLKKALYGLKQAPRAWYERLTEFL------------------------------------------------------------TQQGYR----------------------------------KGGIDKTLFV-KQDAENLMIAQI------------------YVDDIVFGGMS-----NEMLRHFVQQMQSEFEMSLVGELTY-------FLGLQ-VKQMEDSIFL------------SQSR-YAKNIVK
>Oryco1-1_Oryza_sativa
GFKQKPGIDY-----YE--TYAPV------ARLE-----TIRTIIALAAQKRWKIYQLDVKSAFLNGYLDEEIYVEQPEGFSVQ-----GGEN-KVFRLKKALYGLKQAPRVWYSQIDKYF------------------------------------------------------------IQKGFA----------------------------------KSISEPTLYV-NKTGTDILIVSL------------------YVDDLIYTGNS-----EKMMQDFKKDMMHTYEMSDLGLLYY-------FLGME-VHQSDEGIFI------------SQRK-YAENILK
>Endovir1-1_Arabidopsis_thaliana
GYTQVEGLDF-----DE--TFAPV------ARLE-----CIRFLLGTACGMGFKLHQMDVKCAFLNGIIEEEVYVEQPKGFENL-----EFPE-YVYKLKKALYGLKQAPRAWYERLTTFL------------------------------------------------------------IVQGYT----------------------------------RGSVDKTLFV-KNDVHGIIIIQI------------------YVDDIVFGGTS-----DKLVKTFVKTMTTEFRMSMVGELKY-------FLGLQ-INQTDEGITI------------SQST-YAQNLVK
>Koala_Oryza_australiensis
GFRQRYGIDY-----ED--TFSPV------IKMT-----TIRIILAIAVSKGWFLRQLDVKNAFLHGILEEEVYMYQPPGYEDK-----QHPN-YVCKLDKALYGLKQAPRAWFARLSHKL------------------------------------------------------------NQLGFQ----------------------------------ESKADTSLFF-YNREGLTVFLLI------------------YVDDIIVVSSK-----SEAIPILLQNLQQDFALKDLGNLHY-------FLGIE-VNQSPNGIVL------------TQAK-YANDLLR
>Poco_Populus_trichocarpa
GYAQIFGVDF-----SE--TFAPV------ARLD-----TIRMLLAVAAQKGWKIFQLDVKSAFLNGYLQEGIFVEQPKGFVVR-----GEEE-KVYLLKKALYGLKQAPRAWSRIDEHLL-------------------------------------------------------------KLDFK----------------------------------KSLSESTLYI-RNSNSDYIVVSL------------------YVDDLFVTGNN-----QSMIDNFKAEMMKVFEMTDLGEMAY-------FLGME-VQQNQHGIFI------------CQQK-YAKEILK
>Melmoth_Arabidopsis_thaliana
GYTQKEGLDY-----TD--TFSPV------AKMT-----TIKLLLKVSASKKWFLKQLDVSNAFLNGELEEEIFMKIPEGYAER-KGIVLPSN-VVLRLKRSIYGLKQASRQWFKKFSSSL------------------------------------------------------------LSLGFK----------------------------------KTHGDHTLFL-KMYDGEFVIVLV------------------YVDDIVIASTS-----EAAAAQLTEELDQRFKLRDLGDLKY-------FLGLE-VARTTAGISI------------CQRK-YALELLQ
>Fourf_Zea_mays
GYTQKEGEDF-----FD--TYSPV------ARLT-----TIRTLIAVAASYGLIIHQMDVKTAFLNGELDEEIYMDQPEGFIAD-----GQEN-KVCRLIKSLYGLKQAPKQWHEKFDNTL------------------------------------------------------------TAAGFV----------------------------------VNESDTCVYY-RYGGGESVMLCL------------------YVDDILIFGSN-----LNVIEEVKNLLSSNFEMKDLGEADV-------ILNIK-LVRKADGGVT-----------LLQSH-YVEKVLS
>Humnum_Heliconius_numata
GFTQKHGVDY-----TE--TFSPV------VRHT-----TLRLLFALSVKLDLNVTHLDVKTAFLNGDLEETIYMKLPDCYNSSS----SSDC-KVLKLKKAIYGLKQASRAWNKKVDNCL------------------------------------------------------------VSNGYK----------------------------------RSKIEPCMYV-KDISKCKIIVTV------------------YVDDFFIFSND-----KVETENLKQILSNKFSIKDLGQVKQ-------CLGMNVTFNREKGYVT-----------LSQET-YVDQLLS
>Mtanga_Anopheles_gambiae
GFSQVYGADY-----DE--VFAPV------AKQT-----TFRTLLSIAARRKLIVKHVDVKSAYLYGDLAETIYMKQPTGFEIG------SKN-DVCLLKKSLYGLKQAGRVWNQTITEVL------------------------------------------------------------RSLGFH----------------------------------SSEADPCLFV-KNKRDRWSFILL------------------YVDDMLVACSE-----DREYEDIENTLKRHFKITTLGDVRN-------YLGIR-IERGQNGEYL-----------LDQAS-YIRRIAK
