# Supplementary material for: Convergence of retrotransposons in oomycetes and plants
Source: Mob DNA. 2017 Mar 14;8:4. doi: 10.1186/s13100-017-0087-y (PMC5348765; doi:10.1186/s13100-017-0087-y)
Supplement: Additional file 7: — Multiple amino acid sequence alignment of RT domains from diverse non-LTR-RTs constructed and used for the phylogenetic reconstruction in the present study. (TXT 83 kb) [file 13100_2017_87_MOESM7_ESM.txt]

>L1-1_PCaps
EVEAALCACQLGKATGP-DSLGNDWYRAN-----AGR----------------LTPILAILFNAWYTEG-----------LVP-ASCLEA-NIFCLKK--GGDQ-Q--DPMNYRPIALLNTDYKIFTRILTTRVRTTL----ADRIHPS-QNGFVPG-RTIHETIHLFEAAQVSAMKD---------PEQ---AAGIALFLDFRKAYDSLSRPFLLHAL-ERHGYPRQFVEMVRALHSGTSVRFL--TNGY---SSRTVS------VTSGIRQGCPLAPLLFIMALD-ALYREVDRNPSLRGITLRSRG------------------GEVDIQVAGYADDTTIYLRHP--------AMVPDLL------HLMSTFEEASG-L--QLNQGK--TMVLALSPNH--------------------------------PSLDRPLPEPLQYQ-PLGQQGRYLGIYVGSTKD-GTQT-RVVAEKQLTTRLRLASCK-----LLTVDQRSAVASAVIVPKLTYIGQH
>L1-1_PInfe
EVAAAIKKCKAGKACGP-DNIGNEWYRDS-----AER----------------LVPILTKLFNIFMEEG-----------KTP-KSFKEA-YIFSISK--GGDT-S--NGLNYRPIALLNTDYKIFTRILAWRVRVHI----TKLVHPT-QYGFIPG-RQIHEAIDLLEATKLAAKGT---------EVY---DRAQVLLLDFAKAYDSLDREFLHQVL-EAKGFPPKFREIVRTTHEATTVQFM--ANGS---LSRALE------VTSGIRQGCPLAPLLFILAVD-LLYDAVXNDQYLEGVRLEKGA------------------DGEESRVAGYADDTAIYIAHS--------SMQKAAL------GVVNRFSNVSG-L--RLNLKK--SVAVKLGRFT---------------------------------SAADRAAGDEEPV-AEINETRYLGHITGPDDT-TVSA-WTKAFAALTARLALAVEK-----TNSVQERAAIAAAIIIPKLLYVARH
>L1-1_PLate
EVAAASARGKPGKACGP-DQLGNDWYKDH-----ATL----------------LIPVLTRLCNDCMEHG-----------HTP-SSFLEA-YIHSIGK--GGDS-S--NPLNYRPIALLNTDYKLFTRILAWRLRKII----DKLVNRR-QFGFVPD-RTIHAVIDLLEAAKEICRGN---------TDP---TDAQVLLLDFAKAYGSLDRDFLLAVL-QAKGFPPKWRKIIRATYTNTTVQFL--ANGR---LLDKLK------VTSGIRQGCPLAPLLFIIAVD-LLYDVIESAEGLQGVQLGGAL------------------RADPLKVXGYADDTAIYIAHK--------HMQGIAI------QEISKFSGVSG-L--KLNVSK--SAAINMGGSD----------------DVDKEQTEGE-SHNTDDAEPVVRVNAPVVI-EPTDTVRFLGHITGPHDT-MAMA-WENAFVALRVRLALAEAE-----TNTVQQRADIAAAIIIPKLWYVARH
>L1-1_PPini
EVRAAITACKAGKACGP-DDMGNEWYKDH-----VEV----------------LTPVLTQVFNECMTHG-----------HTP-ISFCEA-FIFSISK--GGDH-R--NPLNYRPIALLNTDYKIFTRIFAWRVRKFV----DQLVSDR-QYGFVPG-RTIHEAIDMFEAAKQVASKE---------GRL---TEAQVLLLDFAKAYDSLDRQFLLKVL-QAKGFPPKILAIIKAIHVGTTVQFM--ANGH---TSEKLV------VTSGIRQGCPLAPLLFIIAVD-LLYDVLEADSEIQGISMDAGG------------------QVRPFKVAGYADDTAIYIAHE--------QMQDRAL------QQVQLFSAVSG-L--RLNVKK--SVAIYIGLGE-----------------------EQE-AADKVDNSEDRQKDDTAIV-KATASSRYLGHTAGEGDT-TTEA-WEKALAALGIRLALAEVK-----TNTVIQRAEIVAAIVVPKLMYVARH
>L1-1_PRamo
EVAAAIARCKAGKACGP-DLLGNEWYKDH-----EKM----------------LTPILTRLFNDCLDNG-----------HTP-SSFLEA-YIFSIGK--GGDT-S--DPLNYRPIALLNADYKIFTRILAWRVRKFI----SKLVNRR-QCGFVPG-RTIHEVIDMFEAAKEICKEN---------SEL---TEAQVLLLDFAKAYDSLDRDFLMAIL-NAKGFPPKWCNIISATHTNTTVQFL--ANGH---LSDKVV------VTSGIRQGCPLAPLLFIIAVD-LLYDVIEGMEGLVGIQLGGSL------------------TRQPLKVAGYADDTAIYVAHR--------NMQKRVI------EAVHQFSAISG-L--KLNVQK--SAAIDIGCNR----------------REETQEGDDE-QIEDAGQTPMREEANNTVI-EPTDTVRYLGHIAGSGDT-AEEA-WEKAFAALRVRLVLAEAK-----TNSVQQRAAIAAAIIIPKMLYVARH
>L1-1_PSoja
EIREALKRCKRGKAAGP-DRLGNSFYRDF-----EEE----------------LVPILARLVGMWLDSG-----------FFP-TTFTEA-FIFSIPK--RPNA-T--NPLGFRPISLLNSDXKMLMKVYAQRMRKCV----ACLVHAT-QYGFVPG-RILHTAIELLEAAKTSEAWH---------TVQ---SKAQALLLDFEKAYDSIDRNFMFAVL-EAKGCSPRMMNMIRKLHQGTTATFL--ANGF---PSKPIP------VTSRIRQGCPLAPIIFIITID-ILYDMLEACPHFEGVLLKGVD------------------GTTXLKVAGYADDTAVYVEDE--------TKQPLVL------EIVNKFSTYSG-L--RVNLAK--SVALPLGGAK------------------------------------PAENPRSLLI-PTKKECRYLNHWVDAVGD-VKGA-WARAFKSLTTRLVLATSK-----TNSVFQRAELANAIILPKLKFIAQH
>L1-1_HArab
DVCASLKRLKRGKAAGP-DELNNSLNXDY-----ADA----------------IAPILAPLFSIWLEWS-----------VFP-PSFAQA-NIKCLXK--MAVS-G--RPLDHRPIALLNSDYKLLTNILSFRVRPLL----SRAVLPA-QVGFVPY-RTIHTALNVFAAVKKASSSD---------EEI---HGSVLLVLDFAKAYDTL--AFLLSVL-AWMGFSQRFVSVVEALHHNTTCSFI--VNGF---HSRQRV------VSCGIRQGCLLAPLLFILALD-SVYRVLQESTDIRGVLIKSGE------------------KSTETKVFWYADDTAVYLRDH--------SSIKHVL------SILDEFAGVSG-L--TTNMSK--SMVLRLHSRG---------------------------------LDLPLDTRGITLL-TPEASCRYLGVMVGHLDT-TDEN-STKCIRSLWNRLVLAREK-----AHTVEQRACLARSIAVPKIAFLARH
>L1-1_PApha
EVSAAIRSCPSGKACGP-DGLPNDXYRTH-----AEV----------------LAPILAALFSKWYGAQ-----------VLP-PSYKAA-VIYCIPK--TVSP-A--SXLDYKPIALLNSDYKIYARVLLNRVRHHV----PXLVAET-QFGFVPG-RQVHDAIDVWAAFQRTAQRG---------EVP---TSAMAVLLDFAKAYGTLDRRFLSLAL-HRHGFSSLMIDAIHSMHLDTTAAYL--ADDQ---LSESVD------ISTGIRQGCPLAPTLFVLAVD-VLSELVSSEPALPGLALD---------------------QTTSVSIVGFADDTTVYLRTP--------SDSAHLQ------LLLLRFAAASG-L--KVNVAK--NIGVCLHV-------------------------------------------------------RYLGSHIASSPS-SDTV-WDTTIQQLRARLHLAVVK-----TTDLLQRIQVCQAIVIPKLLFVARH
>L1-1_PInsi
EVNRSLRRCHRTKSAGP-DQLPNAWYRDH-----AEA----------------LAPVMRTLFQTCLDAG-----------ELP-PSFQAA-TVVCLPK--AGKT-R--DPLGYRPIALLNTDYKVFMRILANRVKKVL----PLLIAPS-QAGFVPG-RSIHDTVDLFFGAQAHATQH---------S-----TGAAAILLDVRKAYDSLDREFLERCL-SARGFPPTIQRAIHAAHTATTGRFR--VNGY---LSQPVT------MTRGIRQGCPLAPLLFIIALD-PVYRRLMADDTLRLPLGADGP--------------------EFPPCAGYADDTAIYVSDE--------SKIDTIQ------THLSAFALASG-L--EINMAK--SVVIRLDQAA----------------------------------AKISDARGFSQL-ERGETCRYLGVQVGQQVT-PHQI-WTLAKTQIRQRLAMASIK-----THSTRQRALLARAIAVPKIIFVARH
>L1-1_PIway
ETKAALMTCKRGKATGS-DXLGNDWFKDH-----AAE----------------LVPLLTTLCTAWAHAG-----------LYP-DTFVQV-NVFCFKK--TSTS-A--APLEFRPLALLNTDYNIYAQLXAGRFSPHL----YAVVSSE-QAGFVAG-RSIHTVLDALNAATGD-QR----------Y-----LEAMALLLDFEKAYDMVSRXSLLWVL-RQYGFSPRFIVRVAAMHTATTNQYI--VKGY---MSLKRK------VTSGIQQGCPLVSLLIVVLLD-PLYRLINQDMRLVGVKLTASG------------------QRQKLRVSDYVVDTALYVANA--------SELPVAL------EILARFGAAFG-L--AVNLAK--SIGVALQPTG---------------------------------PIDADKRRGIAVQ-DLSDACRSLGVQSTCTPQ-HGAN-WAKFLRSTVARVALAISK-----THTVTQRVDIARAIIIAKVLYVARH
>L1-1_PUlti
EVREAIAALHRNKAGGV-DSLNNDFYKDC-----EDV----------------MVEVLVREFNNIQRGA-----------PMP-RSFGQG-IVIPLRK--KGDS-P--NPLDYRPITLLTTTYKLLAKVLATRLQDIL----LWIIGEA-QQGFVRD-RLMENAILIMQAALDKAYHN-------GAEGL--DDAPGIAMLDFMKAYDTLDRNFLYLVL-SKFGFGRQFVDLVRRMHSDTTAQYL--VNGE---LSAEWE------VKSGIRQGCPLAPLLFIVAAE-ILALAVQQDPHLEGIRVTRSG-------------------AEPHLISTFVDDSAVFLKQG--------KQLPRLM------QLLSEFGQQSG-L--HVQPTK--SSYICLNKAV-----------------------------------TQKQRCGIPIV-GHGETVRYLGIQIGTGNI-TQAN-WEDRLQKLRTRLIIAAKV-----SNSVVGRVLILNSVLLPSILFTAGY

>ATLINE1
EVEKAVRCMGKFKAPGP-DGYQPVFYQEC-----WEV----------------VGESVVKLVLEFFETS-----------VLP-SRLNDA-LVVLLPK--VGKP-E--KITQFRPISLCNVLFKIITKTMVERLKPLM----TNLIGPA-QASFIPG-RVSTDNIVLVQEAVHSMRRK---------KGV---KGWMLLKLDLEKAYDTIRWDYLEDTL-ISAGFPEVWVRWIMCCVSGPEMSLL--WNGE---RTDSFK------PLRGLRQGDPLSPYLFVLCME-RLCHLIERSIDNKQWKPISLSQGGPK-----------------LSHICFADDLILFAEAS-------VMQIRVIR------KVLETFCIASG-Q--KISLEK--SKIFFSGNVS--------------------------------RDPSKLISEESGIK-ATNDLGKYLGMPVLHKRI-NKDT-FSELLEKVSSRLSGWKER-----TLSFAGRMTLTKAVLSSIPVHTMSS
>SHALINE14_MT
EIKEAVFALNADGAPGP-DGFGGHFYQTF-----WDI----------------VGLDVVHSVHEFFLHG-----------ELP-PNINSN-MIVLIPK--IPGA-K--AMGDYRPIALANFQFKIVTKILADRLASIT----SRIISVE-QRGFVRD-RNISECVIIASEAINSLDKR---------QY----GGNIALKVDISKAFDTLDWNFLIMVL-XHFGFSPIFINWILAILQSARLSIL--VNGK---AVGFFS------CSRGVRQGDPLSPLLFCLAEE-VLSRAXSTSAARGRIVPMSYC-----------------RGISLPTHILYADDVLIFCTGL-------KSNIRWLL------RIFHNYSEVSG-Q--LINNAK--SRFFTGAMTG---------------------------------SRTNMIANLLGFS-VGSVPFQYLGCPIFQGKP-KVIH-FQMIADRIKMKLATWKGX-----ILSIMGRVQLVKSIIHGMLVYSFHV
>SHALINE16_MT
EFSDAIFSMHPDKCSGP-DGYNPGFYQHF-----WNL----------------CSDDIFKECCGWLDTG-----------QFP-PDLNIT-NIALIPK--GSSQ-V--SMKDWRPIALCNVLYKIISKVLANRLKKVL----PKCISDN-QSAFVPG-RSILDNAMVAIEVLHFMKTKTRG------E-----DRYVALKLDISKAYDRMDWNYLRAVL-NKMGFHNRWIHWMCMCVESVDYSVL--VNGE---QVGPII------PGRGLRQGDPLSPYLFIICAE-GLSSLIRDAETRGVLTGTKVC-----------------RQAPSVSHLLFADDCFLFFKAK-------EDQAHVMK------NILSTYELASG-Q--AISLPK--SEIYCSRNVP--------------------------------DDLKTTITDILGVQ-VVLGTGKYLGLPSMIGRD-RNAT-FAYIKDRVWQKINSWSGK-----CLSKAGREVMIKSVLQAIPSYVMSI
>OSLINE1_1
EIKTALFQMGSTKAPGP-DGFPALFYQTH-----WGI----------------LEEHICNAVRGFLLGE-----------EIP-EGLCDS-VVVLIPK--VNNA-S--HLSKFRPISLCNVLYKIASKVLANRLKPFL----PDIVSEF-QSAFVPG-RLITDSALVAYECLHTIRKQHN-------K-----NPFFALKIDMMKAYDRVEWAYLSGCL-SKLGFSQDWINTVMRCVSSVRYAVK--INGE---LTKPVV------PSRGIRQGDPISPYLFLLCTE-GLSCLLHKKEVAGELQGIKNG-----------------RHGPPISHLLFADDSIFFAKAD-------SRNVQALK------NTLRSYCSASG-Q--KINLHK--SSIFFGKRCP--------------------------------DAVKISVKSCLQVD-NEVLQDSYLGMPTEIGLA-TTNF-FKFLPERIWKRVNGWTDR-----PLSRAGMETMLKAVAQAIPNYVMSC
>L1-4_PAb
EVDQALQEMPSGKAPGP-DGFTVEFFKAC-----WEI----------------VKHDIYKVVEDSRRSA-----------SIL-KALNAT-MITLIPK--ENEA-K--TPDRYRPIALCNVIYKIISKVIENRLKPLL----PSLISQE-QAGFVEG-RQIMDNIIQAHEIIHTLKLQ---------K-----RGGMLIQLDLAKAYDKISWHYMIKTL-EAFGFTQHWISWIVSLVSTTSYSLL--INGA---PAKPFW------PTRGIRQGDPLSPFLFILMME-GLSRSIKSATTTGEITGLKPFENXPT-----------------STHQQFVDDTLLHDIPT-------VKEAKAYK------RILEDFGEASG-A--EINHSK--SMIFFFNTNP---------------------------------AIQRNLTNILGFE-RKTLPTKYLGVPLTDKVY-KLST-WEGVINRLQERVKNWTYR-----SLNLAGRLILTKTVLQAIPTXMMSV
>L1-13_Mad
EIWDAVSSIGALKALGP-DGLSVAFFHGC-----WDQ----------------IRDSVSCLVKDFFQNG-----------SSL-RLINHT-NIALVPK--IDNP-E--TVSNYRPISLCNVSYKIITKIIIKRLKPLL----DLCISQN-QGAFAPG-RAIQDNILIAHEMFAGFNRMKG-------R-----TGAMGVKLDLEKAYDYLNWDYIRYVL-LRFGFDNRWVELVMECITSPSFSVL--INGR---PHGYFY------PKRGIRQGDPLSPYIFIICME-PLIRHLNTLTNNPKSHIGILSSPRGFK----------------ISNLVFADDCLLFAKAT-------PRGARNIL------QILNMFSKAAG-Q--QINFHK--SSLYFSKNTT--------------------------------SPTRIDIVNILHIQ-HKTTIGKYLGIHNIVFWK-DQVN-GNELLKRVKRKLAGWKAS-----TLSRAGRLTLINSNLTGMPNHVMSC
>BvL1-2
EIKNAVFDLAPDKXPGP-DGFPPFFFQKY-----WTL----------------FGNSVIRAVQAFFHSG-----------NIL-KEINHT-FLALIPK--IDNP-S--TANHFRPISLCSIIYKIISKVITSRLKTVL----GEIIHPL-QGAFVPD-RLIQDNILIAHEVFQAFRSKTG-------P-----NGWIAIKLDMEKAYDRLEWSYIFMTL-EKLGFSPIWIGWIKECISSSSFSVL--VNGV---PGEKFF------PSRGIRQGDPISPYLFILCAE-LLARLLSSAANSPTKSVGMPV----------------GKTGIRVPFLTFADDTMIIAKAN-------NYSCLVIR------QILDKYFSMSG-X--MVNYHK--SAFQCTGNVS--------------------------------ANEKQDFANILGMT-ESNSLGDYLGCPIITSKV-TKET-FTPVLNKTINQLPKWKAN-----SLSQAGRSVLIQSNLASKSNYYEMQ
>L1-3_ATr
ELKGVVFALPGDKAPGP-DGFPLSFFHRF-----WNL----------------IKSELLEMVRAFMTRG-----------EIF-KGVNAT-YIALIPK--KSVI-A--ELSDIRPISLLTSLYKIVAKVLAERLKSVL----HFLISNT-QSAFIQN-RQITDSILVAQECIHSRVRS---------Q-----IPGVIIKLDMEKAYDRVEWGVLMEIL-KNMGFGAKWRNWIFGCLSSAHFSIL--FKGS---PIGFFK------ASRGLRQGDPMSPFLFSIYAE-CFSLMIHKVEGCGNFSGFKVA-----------------EMGPRVSHLQYADDTLIFCEAD-------ETQVKNIA------RFLDCCEVALG-L--KVNFHK--TSMIGINCSP---------------------------------TLIQYLANLLGCL-VGSFPFTYLGMPISNSRH-SIAV-WDKVLERVQVKLDXWKPK-----YLSMGGRVTLLSSCLANLPIYLMSL
>CIN4E_ZM
EIRNAVMGMHSEKAPGP-DGFIGLFYKEC-----FEV----------------IREDLSKAINDFYHHK----------CKSL-HLVNEA-NIVLLPK--RENP-D--RIDLFRPISLINSCMKIITKIMATRLAPRM----NEIVSTT-QNAFIQK-RSIHDNFLYVQKVIKKLHKS---------K-----QAALFVKLDISKAFDSLNWAYLLDVL-KALGFTQKWRDWIATILGSSSSKII--INGQ---QTKEIK------HMRGVRQGDPLSPFLFILAMD-PLQRMIERAAHEGLLGQVLPN-------------------GAKFRCSLYADDAGVFVRAD-------KLDLKVLK------RILEAFEWCSG-L--KINFEK--TEIFPIRYPE---------------------------------SLWSNLMEVFPGK-YSNFPGKYLGLPLHFRNI-KRIE-FQPLIEKINKRLAGWKGR-----LLSKAGRETLVKSVLTAQPIYLLTV
>KoshiTn1
ELHAALQRMQGRRAPGI-NGLTVEFYKAY-----WDI----------------VAPDLLEVFNESLSSG-----------SLP-VSCRRA-VMALLPK--KGNL-Q--DIRNWRPVSLLCTDYKILSKVLATRLREAM----EEVIHRD-QTYCVPG-RSIVDNVHLIRDVLKTSSLL---------G-----LNTGLISLDQEKAFDRVEHRFLWKTM-ERFGFRTSFIAKIQALYGGIESVLKLSFNGS---LCAPFR------ACRGVRQGCALSGMLYALSLE-PLLCKIRSSIAGFVLPGFNKN----------------------IVLSAYADDVVILTQNQ--------SDVDVLS------RLTDSFNVLSS-A--RVNWRK--SEALAVGEWR-----------------------------------DGLPVLPQSLC-WKRDGFKYLGVFLGDEDT-EKKN-WEDIPGKVEGKLNKWRWL---KSQMSYRGRVLVVNNLVASMLWHRLAC
>L1-3_Cis
EIHEAITDMNDDSSPGI-DGLTTKLYKKL-----WPY----------------IKYELEELYNNIYLQG-----------TMT-KTMKTA-IIKLIYK--RGDK-K--DIKNWRPISLLNTDYKIISKIIAQRLNIIL----NRIISPN-QKCGIPG-RTMDDCLYNITACIEAAKHF---------N-----RNLTIIAIDFEKAFDRVNYTFIHEIL-NKLNVPTYIINWIKIIYNQIISKIE--INGA---FTDQIN------ITRGIRQGCPCSMLLFLIGIE-ILTRKIQSNHNIKGFKLNKIE----------------------LKTEQYADDLSIILSDA-------TSINELMK-------ELREFEIVSG-Q--KINTNK--TQAISNDPTI-----------------------------------HHTINTEISNE-CIKDTIKILGLHISLKSDCVKEN-LAKSRRIINHLYHKHIKR-----KLTIKGRIMLINSLFVPQL------
>Tx1-2_NV
ELKTTLLTMENNKSPGI-DGLTTNFYKHY-----WYL----------------IGPEITKIYNYAFEHG-----------TLT-VTQRRG-IITLLFK--KGDR-T--KLKNWRPITLLTTDYKILTKALANRLKTVL----PMIIRPD-QTASIPG-RTINDNTRLIIDAITYANET---------N-----KPLALITIDQLKAFDRVSHSFLFETL-EKFGFGPQFLKWIRLIYKSVTSSVK--SNSW---LSAFIN------LERGLRQGCALSMPLYVLTAE-IMAIHIRSNTNIHGLRPPGAS--------------------NEVKLSQYADDTTILLTDD-------NSITETFK-------TLELYERASG-A--KINITK--CKGLWSGAFA----------------------------------HRTDQLHDFDWY-NDYIPEKVLGLYIGNADW-TQRN-IEHKIQKLNNTIDAWQHR-----DLSYKGKALVINALLTSTLWYHATN
>L1-55_XT
ELHSAAKSFRRDRTPGS-DGLPAELYVAL-----WDL----------------IGPDLLELYEEMAVEG-----------KMP-QSLREG-MITILYK-QKGER-C--DLKNWRPISLLNVDYKILAKVLANRLKTVI----GQIVHPD-QTCGIPG-RRIADSLALIRDTVHYIKDR---------R-----VHAALVSLDQEKAFDRVSHVFMNKVL-RRFGLGEMFCSYVSLMYRDIFSLVL--VNGW---KTDPFP------VLSGVRQGCPLSPLLFVCCIE-LFAECIRRNPEIRGITAPGPA-------------------RSQIKCSLYMDDVTVFCADQ-------PSVRALVQ-------TCEDFSKASG-A--KVNCGK--SETLLFGDWN-------------------------------------LASDNVPFS-IKADFIKILGVWFGGEGA-ALKC-WEERMAKVRQKIGLWSLR-----DLTIEGKTLVLRNEILPVLQYMAQA
>L1
EIVAIINSLPTKKSPGP-DGFTAEFYQRY-----KEE----------------LVPFLLKLFQSIEKEG-----------ILP-NSFYEA-SIILIPK--PGRDTT--KKENFRPISLMNIDAKILNKILANRIQQHI----KKLIHHD-QVGFIPG-MQGWFNIRKSINVIQHINRAK--------D-----KNHMIISIDAEKAFDKIQQPFMLKTL-NKLGIDGTYFKIIRAIYDKPTANII--LNGQ---KLEAFP------LKTGTRQGCPLSPLLFNIVLE-VLARAIRQEKEIKGIQLGKEE----------------------VKLSLFADDMIVYLENP-------IVSAQNLL------KLISNFSKVSG-Y--KINVQK--SQAFLYTNNR---------------------------------QTESQIMGELPFT-IASKRIKYLGIQLTRDVKDLFKENYKPLLKEIKEDTNKWKNI-----PCSWVGRINIVKMAILPKVIYRFNA
>L1-34_XT
EILLAIKSSKSGKAPGP-DGFTIAYYKEL-----GEH----------------LTIHLTSAINSISNGN-----------EIP-QEALEA-HISLIPK--KGKDPS--DPGSFRPISLLNVDTKLYTKVLATRMNQIL----PELIFPE-QVGFVPG-REARDNTNRLFSIIQHSKKS---------N-----TPIMLLSTDAEKAFDRVDWTFLKATL-QEINLGPQMIKRISALYTLPTAKLR--VNGE---LSETFH------IKNGTRQGCPLSPLLFVLSIE-SFLRKIRDNPNISGVKIGTRE----------------------HKTAAYADDLLFFIRNP-------RITLPNLL------LELQEFQKISH-F--KVNLTK--SVALNISLPQ---------------------------------IDFNDIMQNFPIK-PSHSHLTYLGIKIFSELKQTIDRNYTDLINAFKVDLHTWAKP-----TISWVGRINVLKMNILPRFLYLSQT
>L1-40_XT
EVRFTISSLKKYKAGGP-DGLSGPFYKCL-----INE----------------ISPFLTELYNFIINQK----------QSLP-SSLNSY-TSVLL-K--QGRDPT--ITSSYRPIALINQDVKILSKIIANRLSIIL----PKLISPE-QCGFVKG-RSGTKNLRTLIKVIYSAKTN---------K-----IPISLVGIDAEKAFDNICWDHLLDTL-EAFGFHGPFIDLIHLLYSVPTTQIL--AAGE---ISKLIY------LKRGTRQGCPLSPLLFDLSLE-PLIRTLKVADSLPGLSINKIR----------------------VQLTFFADDLLLIVKDP-------NKNLTNIF------SIIQRYKVISG-F--KINLNK--SELMDVYGQT-----------------------------------SPSILKQLGIG-KSLSSIKYLGIYLPTDLQRLYSLNYVPMIKNIISLSQKWKNL-----PLNLKGKIAFYKMMIFPKCIYTIIN
>L1-1_XT
EIERAIQSLPSNKTPGL-DGLPPDWYKSL-----NKI----------------IAPRLLETFQAAWDSQ-----------SLP-PSFHEA-LIVVIPK--SGRDPT--LCSSYRPISLINTDAKILAKILATRLTRAI----QDLIHPD-QSGFMPG-RATDFNLRRLFTNLQLPHTN---------K-----GSRVVASLDSEKAFDSVEWNYLWEVL-HRFGLGTKFIQWVKLLYKSPVAKVR--VNNF---ISPPFQ------LRRGTRQGCPLSPILFALAIE-PLAITIRECASIKGLQFANIT----------------------EKVSLFADDILIYLADP-------LESLSTML------TVVQEFGKYSG-L--RINWEK--SQLFSIDPTP------------------------------------HIPPPQQTQL-KWVTSFKYLGIWIHPDPQLFLQLNLDPIMDSLSQVLKTWAKL-----PLTLWGRVNIIKMIYLPKFLYIFHN
>Swimmer
EIQFAIRKLKSGKMAGA-DGFSPEWYKTM-----ETH----------------LIPTLLKTFNWVMEKK-----------TTP-LSWNKA-IISIIPK--EGKDRL--DCANYRPVSVLNIDYKLFTSIISRRLETIL----PMLIHKD-QTGFIKQ-RQTQDSIRKVLHIIHQVVQQ---------K-----QETLVISLDAEKAFDSVRWTFLYKVL-GKFGFCKSIIETISGLYNKPTARIK--INGD---FTETIT------LERGTRQGCNMSALLFALYIE-PLGQWIRQRADIKGVKVSGKE----------------------QKLSLFADDLLLTISQP-------TKTLPIIM------DSLKDFGTLSG-Y--KINVNK--TQVLTLNYSP-----------------------------------PQNIKDEYKWE-WQADSIKYLGIALHKDFTKMFEVNYGPLNTKLQSDLQRWNAI----PFLDLHSRIDSIRMNILPRMLYLFQC
>L1-1_VC
ELRKALKKSAPGKAPGW-DGIPADIYRKF-----WSA----------------IGNTMAGLFTAIGTTG-----------QVP-AGFLEG-IITVLYK--KGDP-K--LPGNYRPITLLCSDYRLLAKVLANRLGPAL----GRVITPE-QSAFLPK-RLIGASVLFLRHLSHLLRKQ---------N-----RQGLLAFLDFAKAYDTVDRGFLLAAM-EAMGAGPQLCAWVRLLLSETRARAM--VNGY---KSRLVD------MEAGVRQGCPLAPLLYLFVAQ-ALQCWLRSQEVGIKLQPSDPNP---------------------VTACQYADDTEVALDGA--------ESVPSFL------QAMETFARASG-Q--RLNLEK--VELLWIGQQR--------------------QQQQQP-APAAGPQLTAPQQETIGGL-KVVTTATALNLPIDNQVTPPQPD-WTKRMGEAKRRMQRLSRF-----PLSAFGRATAASAYGLQTVTWHMEH
>L1-1_CR
ELMAALAGSANGKAPGS-DGVPYEVYKVF-----WAL----------------LGPRLCAAAAAAFAAAADAHDGGEMAAALP-ASWREG-IITLIYK-GKSLDRA--ELASYRPITLLNCDFKMVSKAVSARLQPAL----DAVVDEL-QTAFITG-RWIGDNALYLQGLIEWMRLDVGADGTP--R-----QGGALYFLDIEKAYDRVHRQWLYASA-EGLGFGPRMLRWIRLLTANGSARVC--VNGM---LSDAFP------VLNGLPQGSTASPPLWVIQMQ-PLTSFLRRQVEQGALRTPLLP-----------------SGEQAPPAAHHADDTTLTARDP--------AVDGPVL------MAAVQLFCRASNA--RVHPDK--SKAMGLGRFA----------------------------------HLTGPCPHTGVP-FTTGAVTHLGVPLSWDSD-AA---AADLYTRRARGMAFVARLWAA-LSLTLVGRVHIAKQVLAAKLAYHFSF
>Ylli
EIFDTIKASTHNSAPGP-DGIPYRFYRDC-----WDE----------------LGDLMTDVYNEAGADS-----------PIS-TERNTA-IIKLLYK--SGDQ-A--DISNYRPISLINTEVKIYTQLINKAIQNIL----PDSIHGA-QNGFVPG-RHITNNLDTMDHFCNAYSQL---------N-----MGWVVGSLDFRKAYDTISQSWVIKTL-RNVGVSELMINRILAVQQNAVTRIN--IRGV---LSRPVR------IKIGVRQGCPLSPTLFIIAVD-ALVRRLDREMFGLAPGLPLSHHHTTGHRPPQPPTHPEAVAAGHMKVSAFADDIAVFLNNI--------QDVATVG------RVLCLFQRVSG-L--TLNPSK--TVLQKIGPPD------------CFVPLTFIDAEWQR-TIDATWPTDNNTRQAPTLR-TSDNIFRYLGVHFGNRER-LDTH-YAQIKEDLKESLRRLSL-----WGLPYYSKAWMINIYFFSKLNF----
>Zorro
----------KKTAVGT-DGISYQNLIEL-----WPS----------------LGESLIRAGNNILKYG-----------TLP-QQMSEV-IITLIPK--KLKT-P--IIENFRPISVISCAVRLLSSVIEKQLNPVL----AKVIEKT-QTGFLKE-RSISNSIYLLDMVLTRYQTSKTAD-----A-----ESAGFINLDFRKAFDSVHHDFILKVL-QQVGFGPKATNFLMAITAKQKAKVS--INNI---EGPCFP------LKRGVRQGNPISPLIFILILE-TFLARLSKEIEGIGVVNEVSL----------------------VAYTAYADDVIIFFKNK--------NDQERIQ------QLLEDFGRESG-L--YLNNNK--TEVCYFNDIP-----------------------------------EISFLPYVSKK-LQLEKLTYLGVPMKKADEEFDPWTLFVLNLNAQIRMTPILDL-------PYQLIMKLMNIFIFSKLYYR---
>L1-3_RO
EISAHSSRAPKSSSPGP-DGLSYVFLNLI-----FHH--------------KKYSDLVLNVYNDALSKN-----------LFP-SSWLET-SVCLLPK--KGDL-T--SLKNWRPITLINCDAKIYTRMLNARLVSVI----SPLITPH-QSGFMKE-RFIADNGLLAQIACEQASVR---------Q-----SDEVGLLCDQEKAYDRVHPTYLRAVL-HRFQFPAVFVDSILGLFYGTSMRVN--VNGY---LTRPIS------LGRGLRQGDPISPLLFNLVLE-PLIKSIIYSNRIQGFSPPSLSPHSSASPVFGPSSLQS------LKVLAYADDLLIYLKNA--------EDLAEVQ------QLIQCYNQASN-A--KMNYDK--TVAFSVSGRP---------------------------HPHWLPALQEHGITKWHDR-NDSEPLIYLGYPLATSSA-QKKVFQDRLITKIKNACDIHKQR-----LLSVRGRATVLNVLILSTLWHALRV
>DRE
EIRLGIEKIQEGKAPGK-DGLLPTFYKNH-----INE----------------ILPIISKLYNHFWNTT------------IP-KDFKQG-ILITIYKN-KGDP-N--NLDNYRPITLLNVDYKIYSKIINNRILKLL----NKIISPF-QTGFVPR-RLLHDNIITLNSTIEIIKRE---------INTKEDMEPIITFYDFEKAFDSISHNAILRTL-AHLKLPLKMVLTIMNLLNESETSVY--INNS---LSKSFT------SKRGTKQGDPISPTIFALVVE-CMATTIINDRCINGVTKET------------------------IKILQFADDTATIAYNF--------MDHFLMN------EWIKKFCQATS-A--KINQTK--CSCITFKWNT-----------------------------------------RTLYT-VIKSNERYLGFDFNNKG--IKSK-INTISDNIRAKLVTWNST-----SSTYMGRLIMAKTYALSQLTFHTYI
>TDD3
EILEVIKQLNPHKSPGP-DGIPNLFYITH-----KEK----------------LAPILASAFNDTLRNP----------HLIS-KNYKEG-LIITIPK--KGDP-E--LIKNRRPITLANCIYKIHSKLINNRIIPIL----TKVINHN-QKGFVPG-RFILHNIISINELINYCNDK---------------RINGIITLYISKKLLTRSHTVQSQIT-TTHQHSNQYINLIMNLLTKSEARIE--INGR---TTIPFE------IKRGVKQGDPLSPTLFVLVIE-ALARKILQDDRITGLPLNNSN--------------------HREKFQSFADDSASMVPDS--------QQLELVL------QHFNSFCKATP-----QNKHR--QIFINSYRQP--------------------------------------RQYQPKNS-NIYKSRKILGILLHRQRD-------NKKNARNIKHNKIILSTMENHFLNNQNQNQPSSKAFALSKLTYYSYV
>Baggins-2_NVi
KVKWAIRNFQPFKAPGI-DGIYPAFLQEG-----LEE----------------LVGPLVKLFRASVALA-----------HVP-EIWKTA-KVVFIPK--TGKPSH-TTVKDYRPISLNSFVFKTLERLVDRFIQDDI--LTVFPLHPN-QHAYRAG-FSTETALHSAVWRIEEQLER---------G-----EVMVGVFLDIEGAFNCTSIEAVVKEA-GLHGMPGPLIKWLQGMLTRRTV-IS--SLGT---VTVSGE------VSKGCAQGGVVSPTIWCLVAN-GPLEALNGWG---------------------------------CYAQAYADDFLILIKGS--EIGAAMDAMQLAL------RKVERWCCSTG-L--SVNPDK--VEMVIFSRKY-------------------------------KLDAYRAPKLSGVAL-QVKDSAKYLGIVLDKKST-WEKH-LTAQCDKFLVALWTCRRAFGSTWGLSPRIILWLYRAVLVPRLAYAALV
>Baggins1_Cis
RIKAAYTSFKPFKSPGP-DGIYPILIQKG-----LEI----------------LCPLLIQIFKASLLLG-----------FIP-QRWLVA-RVVFPPK--PGKEDY-STAKAYRPLSLMSFVMKGFERLILWYLQEGP--IGQSPLHPN-QYAYRAG-FSTEDALHNMIIKLEKAVFH---------N-----QYALGVFLDIEGAFSNATFDSMIVPL-RKYHVNETVIRWISYMLKHRTATAE--LHGC---TEKKQ-------VKKGCPQGGILSPLLWNLLVD-TLLRQFTSQEA--------------------------------ALVQAYADDLSVIISGP--------DPSTIGT------IAQSTLNRLEK-W--AINNHL--RFAPAKTVVV-------------------------M-FTRRRKWSLRPIFLHNIQL-SLSKEAKYLGVILDNKLS-WKNH-HSSRIKKATAALAQCRRAVGPTWGLQPKIMMWLYCQIIRPILTYASLV
>DMRT1A
EVVEAAKRIRPNKAPGI-DGIPGVIVKAA-----ATA----------------RPEVFRDTFQQCLLDG-----------VFP-KRWKKM-KLVLLPK---GKGPA-NVPRSYRPLCLLDIVGKLFERILYARIELIT--ESPTGLQGQ-QYGFRKG-KSTLDALKSVTDAARKALDGNRWLGGS--K-----KYCAIITLDVKNAFNTARWPIILGAM-RNLGVPDYIRGVIGNYFRDRVLWY---VTED---GPRSHQ------VSAGVPQGSVLGPILWNIMYD-GILSISKPRG---------------------------------VELHCFADDVAITAVAK--------TIPELQD------ISNVAITAAIE-W--LEKVGL--KIAAHKTEVV-------------------------L-LSSRKSVECMRVEVKGVEI-ASAETLKYLGVLIDRRLS-FKAH-ARYASKKAAMTAAALARI-MPNVGGPRLPARRLLVAVSKATLLYAAPI
>RTAg4
ELKLIARRMANKKAPGL-DGIPNAAVKAA-----ILE----------------HTGVFTALYQDCLVNG-----------TFP-AAWKRQ-RLVLIPK--PGKPSG--VSCSYRPLCMLDALGKVLERLILNRLHEFLEDPESPRLSDR-QYGFRRG-CSTIGLIQRVVEAGQRAMSFGRANRRD--K-----RFLLVAALDVRNAFNTASWQAIATAL-RTKRVPAGLQRIIHSYFQDRELVYE--TSEG---PVVRS-------VTAGVPQGSILGPTLWNTMYD-GVLDIALPPD---------------------------------AEILGYADDLVLLVPGT--------TPDNVKA------AAEEAIISVME-W--MARHHL--ELAPAKTEMV-------------------------V-ISSTKAPTRITVRVGDVDV-TSSRSIRYLGVTLQDKLS-WLPH-VKEVTERAGKIADATSRL-LRNHSEPRASKAKLLASVSESVMRYAAPV
>R1
--LRAIIGSLKNTAPGI-DGLTARIIKKA-----LPA----------------AEAEFVAVYARCVVEG-----------TFP-PVWKDG-RLLVLPK--GNGRPL-TDPKAYRPVTLLPVLGKILEKVLLQCAPGLT-----HSISPR-QHGFSPG-RSTVTALRTLLDVSRASE-----------Q-----RYVMAIFLDISGAFDNAWWPMIMVKA--KRNCPPNIYRMLTDYFRGRRIAV---VAGE---CAEWKV------STMGCPQGSVLGPTLWNVLMD-DLLALPQGIEG--------------------------------TEMVAYADDVTVLVRGD--------SRAQLER------RAHAVLGLAEG-W--ASRNKL--DFAPAKSRCI---------------------------MLRGKFQRPPIVRYGSHVI-RFENQVTVLGVSSTIAS--LSRH-AAAIGERASRCFGKMSRVSASAWGLRYRALRVLYMGTYVTTLTYAAAV
>TRAS1
ELKHALKSFNPKKAPGA-DGLTSDICTHA-----VDL----------------DQKLFLGLINKCLEHR-----------YFP-KIWKAA-TVVILRK--SGKDSY-TEPKSHRPIGLLPVLGKLYEKMLVARLKYHL----LPRMSTR-QFGFMPQ-RSTEDSLYTLMQHVKEKLKE---------K-----RIITIVSLDIEGAFDSAWWPALEVRL-AEEKCPEYLRRVISSYLSDRRVSVR--YAGA---EYERA-------TSKGCVQGSIGGPILWNLLLD-PLIHQLQARG---------------------------------EYIQAFADDVVLVFDGD--------SALQIER------QANTSLEHVQA-W--GVRNKL--KFAPHKTCAM-------------------------T-ITRRLKYDTPRLNMGGTEI-ATYKELRILGLTIDDKLT-FNTH-VRNVCKKAIGMYKILARTARVGWGLSPEVIRVIYVAVVEPTVLYAAAV
>R1_DM
EVDTCVARLKSRRSPGL-DGINGTICKAV-----WRA----------------IPEHLASLFSRCIRLG-----------YFP-AEWKCP-RVVSLLK--GPDKDK-CEPSSYRGICLLPVFGKVLEAIMVNRVREVL-----PEGCRW-QFGFRQG-RCVEDAWRHVKSSVGASAA----------------QYVLGTFVDFKGAFDNVEWSAALSRL-ADLGCRE--MGLWQSFFSGRRAVIRS-SSGT---VEVP--------VTRGCPQGSISGPFIWDILMD-VLLQRLQPY----------------------------------CQLSAYADDLLLLVEG---------NSRAVLE------EKGAQLMSIVETW--GAEVGD--CLSTSKTVIM---------------------------LLKGALRRAPTVRFAGRNL-PYVRSCRYLGITVSEGMK-FLTH-IASLRQRMTGVVGALARVLRADWGFSPRARRTIYDGLMAPCVLFGAPV
>I-6_AO
EVYRALRAAKPMKAPGE-DGIPMLVWRQL-----WQW----------------LRTEILRIFTASVNLG-----------YYP-EKWKRA-RIVVLRK--PGKPDY-TLPGAYRPISLLNTLGKVLEAVMAKRLSYYA--EEYGLLPNT-QFGGRPG-RNPEQALLVLRNAIDRAWLA---------S-----KVITLVAFDLKGAFNGVSSNILDRQL-KAKGIPTKLRAWVASFMEGRSASISF-DDFE---SARSLL------ENAGLAQGSPLSPILFIFFNS-NLVNQRVDYH---------------------------------GGASAFIDDYFRWRAGK--------SAEENIR------KLQEEDIPRIEQW--AKLTGS--CFAAEKTELI------------------------HF-TRKKREQTKGRLVIQGATI-EPSATAKLLGVVCDQELR-WKEH-VQQAVNRATKVNIALAGL----RHLRPGQMRQVYQACVTPIMDYASTV
>Tad1-2_ACa
EITRAIGSMAAKKAPGQ-DGIPAHILQRL-----LPY----------------LTPHLLQIYNASLDLQ-----------YCP-AHFRQA-KTVVLPK--PNKKDL-SEVKSYRPIALLNTLGKALESILATRISQAV--EEHQLLPRT-HLGGRKG-MSTEHALHGLMELIYQSWDN---------D-----QVASLLLLDVTGAFDHVSHPRLLHNL-RKRRMDERIVGWVASFLRNRTTTIQ--LREH---TTEPLQ------VETGIPQGSPISPVLYLFYNA-DILEDAPLRVTG-------------------------------AAAGGWIDDIYFFTSSC--------TTDENCR------KLARMHGRAEA-W--SATHGS--KFDLKKYQLI-----------------------HLT-RNPRRHDVQRALTISDLTI-APMKEVRYLGVMLDQQLR-WGPQ-IQHIESRTSLTLNALRSLAGSTWGSALATLRLAYLAIVVPQITYACSV
>Tad1-3_ACa
DMESLIQRLPNRKAPGR-SGITNEFLKML-----GRT----------------FVEAITALTNACWHWE-----------TYP-DTFKEA-KTVALRK--PGKADY-QTAGAWRPIALLDTIGKIVEAATAKRLRKIA--EDHNLLPSQ-QMGARRG-RSTETAIAQLLAQIRTVWQHP--------G-----QVASVLSLDMTGAYDKVLRERMVHIL-RRLGIPRDLVGWVASFMTNRKSTIA--FEGQ---ESDTFD------IPAGIPQGSPLSPILFLFYNE-ELVRICSRPGRP-------------------------------VVCIAFVDDVNVMAYGQ--------STEDNC-------RELLRMHRACEEW--AARHGA--VFAPQKYELM-----------------------HFT-RARNQFNLQAELRLPGQTI-QPKQVMRVLGVWLDSRLR-WKGH-LDAVAGKMKTQVRALSQTTQSTWGLPLRQARMVYNMVIRPALTYGAIA
>Tad1-1_ACa
ELKTAIFSSSKVTAAGA-DTINHLIIQEL-----YSV----------------LKDELFELFSNLLKYG-----------YHP-KCWRHA-VGVILSK--PNRKP--TIPKSYRVISLLNCLGKILEKIIATRLSFLS--ATTDLLYDD-QMGSRKQ-NSAIDAVLSVVHDIQLAKNE---------K-----MVTTAMFIDIKGAFDCVSLSQMINTL-IELRMPKSLIKWVICFMSKRTIQLL--FDGM---RQDITD------IEIGVPQGSPVSPILFAIFIK-FLFIDRQMAIM--------------------------------VRTPSYVDDLGLVVSSE--------SIVNNCN------LIEQAATEMIE-K--AKSKNI--VFDMDKTELI-------------------------H-FYPNFREKDTEVKLLSHSV-KPKNSVRWLGVWLDSQLN-FKSH-VQIKTANAERILNSILRLSNTERGLTFQAMRQLYIACVTSVSDYAVQV
>I-1_AN
----------PPSAPGE-DGLATTAWREL-----WPV----------------LGDTITQLYYRCMEEG-----------CFP-LSLKSA-KVIMLPK--PGKRGY-TQLNAWRPISLLSTLGKGLERLLAQQIAVRA--IQADVLAPC-HFRALPG-RSAIDLVQVLVHRVEEAFQQ---------G-----KDASLLLLDVKGAFDAVIHQQLLSHL-RLQGWHKGLLQLLKDWLTGRSVSVHI-KEGT---ATAP--------IKGRLPQGSPLSPILFLLYAA-RIVSTLEGS-------------------------------------FCYADDMGILLTGN--------TLEESSQ------QLVEAYKQITA-L--GTETGL--PFSIEKTEIQ------------------------YF-SRKQQQHLPTVTLPGIGEI-TPSLYTQWLGVLLDTKLT-FKAH-INLVFSRGKRLAQHLKRLSNTQHSCPVASMQAAVIQYILPTALYRAEV
>MGR583
-----SCIGVTSTSPGI-DGITVRLLKAG-----WAS----------------LAEPVRRLYQRCLELG-----------HFP-APWKKA-EVAMLPK--TGKKDR-SSVRSWRPIALLSCIGKGLERLVARRIAWAI--HDNGLLSCT-HGGALPK-RSATDLVCALAHDIEQALAR---------G-----EEVTLVACDVQGAFDALLHGRLIRKM-RSLGFSKMLLRFVINFLSGRQARVR--LEGT---TTGFRR------LGCGTPQGSPLSPILYMLYLA-YLVKNGTKWR------------------------------------LAYADDVLTWKSSP--SLE---ENVRWLE---DKLRDMHEIAAEEK-I--HFAAEK--TEVIHITKKR--------------HGRNPEIRINGR-TVTPVQLPGGRRGQSASGA-ERYPGMRWLGFWFSRRLD-GRRH-VAERAAKAMAVAAHLKSFGAVRYGPPAAALRKAAVACVGSSATYAAEA
>BMC1
EVKDLIKDLRPRKAPGS-DGISNRVIKLL-----PVQ----------------LIVMLASIFNAAMANC-----------IFP-AVWKEA-DVIGIHK--PGKPKN--HPTSYRPISLLMSLGKLYERLLYKRLRDFV--SSKGILIDE-QFGFRTN-HSCVQQVHRLTEHILVGLNRPK-------P-----LYTGALFFDVAKAFDKVWHNGLIFKL-FNMGVPDSLVLIIRDFLSNRSFRYR--VEGT---RSSPRP------LTAGVPQGSVLSPLLFSLFVN-DIPRSPP------------------------------------THLALFADDTTVYYSSR-----NKSLIAKKLQ------SAALALGQWFRKWRIDINPAK--STAVLFQRGS---------------------STRIS-SRIRRRNLTPPITLFRQPI-PWARKVKYLGVTLDASMT-FRPH-IKSVRDRAAFILGRLYPMICKRSKMSLRNKVTLYKTCIRPVMTYASVV
>Jockey
EVKNLIAKLPLKKAPGE-DLLDNRTIRLL-----PDQ----------------ALQFLALIFNSVLDVG-----------YFP-KAWKSA-SIIMIHK--TGKTPT--DVDSYRPTSLLPSLGKIMERLILNRLLTCK--DVTKAIPKF-QFGFRLQ-HGTPEQLHRVVNFALEAMEN---------K-----EYAVGAFLDIQQAFDRVWHPGLLYKA--KRLFPPQLYLVVKSFLEERTFHVS--VDGY---KSSIKP------IAAGVPQGSVLGPTLYSVFAS-DMPTHTPVTEVDEED----------------------------VLIATYADDTAVLTKSK--------SILAATS---GLQEYLDAFQQWAENWNVRINAEK--CANVTFANRT---------------------------------GSCPGVSLNGRLI-RHHQAYKYLGITLDRKLT-FSRH-ITNIQQAFRTKVARMSWLIAPRNKLSLGCKVNIYKSILAPCLFYGLQV
>LINE-1_AA
EVRTIIKKFKNMKAPGD-DGIFYILIKKL-----PES----------------SLSFLVDIFNKCFQLA-----------YFP-DKWKNA-KVVPILK--PDKNPA--EASSYRPISLLSSISKLFEKVILNRMMAHI--NENSIFANE-QFGFRHG-HSTTHQLLRVTNLTRANKSE---------G-----YSTGLALLDIEKAFDSVWHEGLIVKL-KNFNFPTYIVRIIQSYLSNRTLQVN--YQNS---RSERLP------VRAGVPQGSILGPILYNIFTS-DLPELPQG-----------------------------------CQKSLFADDTGLSAKGR--------SLRVICS---RLQKSLDIFSSYLQKW--EISPNA--SKTQLIIFPH-----------------------KPK-ALYLKPSSRHVVTMRGVPI-NWSDEVKYLGLMLDKNLT-FKNH-IEGIQAKCNKYIKCLYPLINRKSKLCLKNKLLIFKQIFRPAMLYAVPI
>Hebe
EVKNHIRQLR-NSSTGP-DNIHNRCLKNH-----SKL----------------LVQHLTNLFNAILKQG-----------YIP-AMWKKA-NIILLLK--PKKDKQ--QPSSYRPISLLSCLGKLLEKIIKQRLMLEL--ERRNILPQH-QAGFRPG-KSTIYNIVRLERYAAGQLRRPRR------R-----RHSAVILFDIKAAFDSVWHDGLIYKL-NDLRLPCFIINYLISFLSNRTAAIE--IENI---LSRPFN------LKSGTPQGSPLSPLLYIMYTA-DSMNGIPTH----------------------------------TEHGLFADDTALWTSGN-----TLTNLNTRLQ------QSIDAFESWCKSWKLKLQPTK--TELIHFSIHP-----------------------------RKHYKNPVKVKVEDTII-KPLDSTRYLGVIIDKRLK-WRAH-LEHIESKIAPRIGLLRYLSRTAYEPNNKTMINIFKSIVRTVIIYGHPI
>I-1_AC
ELTVCIGKLKNGKSPGL-DGVTNEMIKHL-----GPI----------------ANSALLRLFNLSWEMA-----------IVP-NSWRRA-KIIPIPK--KNKPAG--KIGSYRPISLTSCLAKLMETLVKNRLMYFL--ESNNLLSNN-QSGFRKL-RSTEDQVLCLTQHISDGFQA---------RPKM--KRTVLALVDFSRAFDKVWRTRLMEKM-IEKSTPSRITQWIGSFLRDRYACVE--HGNA---TSRLRR------FEQGVPQGSVLSPTLFLVFID-DIEAGLPET----------------------------------VKTGLYADDYTIYATN---------EDINQAE------NSVQAAINLLEQW--AKQNKM--EISTEKTECT-----------------------LFT-TSTHEAKRKPALSLKGAPI-TFNSNPTLLGVTLDRTLS-SNAH-IQNLELKLSSRLRPLKALTGTTWGASRECIKPIYYATCRSAIDYCAPA
>Ingi-1_Rpro
ELEIALDTMPIKKCAGP-DNIPPEFIKHL-----GGS----------------ARSTLLRFMNKVWEQG------------IP-SVWRKA-DILPIPK--KGKPTN--RPENCRPIALTSMFSKLYERLLLSRLQEFL--EERQLISDK-QAGFRKH-RNTVEQVAYLSQEIKNGFHR---------K-----QSTVAVFVDLKAAFDKVWRERLIQKI-RDIGVAGNMYKSIFSFLAQRYIRVK--YNGS---FSPFKQ------TRKGVPQGAVLSPTLFSLMIN-DVVAAVEAIPG--------------------------------VRVLLYADDLVIWATSS--------HVDAIES------YLNKAMETLYQ-W--TTNNKL--EVNTSKTEYQ-------------------------V-FTLSTNKKQVHIKFNNQIL-PQTDSATYLGIKMDGRLG-WKKH-IDKLVQQGEGRLGLLKRLAGIKWGANQDLMTLTYKTYIRPTIEYGNEV
>I-1_CI
ELEQCIRSIAHKKNTSP--GIDGIPYQML-----VQL-------------PASSLTILLQLINNIWISG-----------TIP-SNWKHS-VVIPLLK--PGKPKN--TASSYRPISLTSSMCKIMERLVLRRLNWFL--EKENVIHKS-QSGFKSR-RSTTDHILHLHNDVQCAMAN---------R-----SSVLCVFLDIEKAYDMVWNEGLIYKL-HAIGITGRMLHFISSFLSNRTFQVK--LNNE---LSDIFT------MENGVPQGSVLSPILFNIMIN-DLSNQLPVTSK----------------------------------HALYADDCAIWIESK--------QLKCLKT------KIQYALNVINV-W--SQQWGI--KFSHTKTKAL-------------------------L-FTNKRKLPDMKITLYGNSI-TYVTKFKYLGVIFDKRLT-YKSH-ITYIRCKCLRRINLLHILCRSKWGAQKSALLAIYRASIRPVIEYGIEA
>Nimb-1_LG
ELKKALYSK-KDSATGE-DNIKYSMLKEL-----PME----------------ASTVLLELFNKSWYNG-----------TIP-ESWKTA-MVIPLPK--PQKDKS--LCSSYRPISLTSTLCKTFETMVNNRLRYHC--ELNGLIDPN-QSGYREK-RSTMDQIVRLQHDMAAQLGK---------K-----NYFSAVFLDLSKAFDLVWVDGLLFKL-NKLGIRGRMFRWIQDFLRDRQIQVN--VANS---LSEKHS------LENGTPQGSVISPTLFSIMIN-DLALDYVKHIELS------------------------------VSTALYADDSSIWTGHN--------DLNKVKW------RMQTALNQVAK-W--ANDWGF--IISEAKTVGL-------------------------F-CSRKKDHDSIDLRLNGVKI-KHENSVRFLGVHFDRCLT-WSTH-IDYICNRSTKILNVMRYVSGTTWGANRETLMMMYRSLVRSVIDYGCIA
>I-3_DR
-------CSH-DTAIGP-DKIHYQFLKHL-----PYS----------------SLCLLLDEFNNIWSSG-----------KIP-ASWKEA-TVIAIPK--PGKDHT--DPNNYRPIALTSCLCKTMERMINNRLVWTL--EKNKQLTDY-QCGFRRG-KSTLDQLIRLETYIRDGFIR---------K-----EHVVAVFFDLEKAYDTTWRYGILKDL-HQMGFRGKLPTFISNFLTRRNFRVQ--VGNS---LSNTHQ------QELGVPQGSILSVTLFSIKIN-SIVEIIAPN----------------------------------MFCSIYVDDLCICYRGK--------NMNTIER------QLQLNIHKINQ-W--AVENGF--KFSKTKTVCT------------------------HF-CIQRSLHHDPELFINGNMI-KVVKEIKFLGLLFDNKMT-FIPH-LKFLKNKCLKAMNIIKVLAKTNWGADLTVLLRLYRVLIRSRLDYGSII
>I-1_DP
ELKMCIKTLP-NKAMGA-DRLHNKMLSKL-----SDQ----------------NLHSLLFVLNYMFRTG-----------YIP-EAWKHA-VVTPILK--PGKPPE--RTDSYRPISLTSCLAKIQEKIINNRLKWYL--DKNAHLPKH-QTGFRRG-CTTTDNLIRLEEAISNGFNT---------S-----HSTTAVFLDLAKAYDDTWLTGLLYKV-TKFNIRGVMLNWLSNFLTNRTVNVK--IEDS---LSTTRT------INKGVPQGCVLSPILFNIMMA-DFPLPDPR-----------------------------------TNLALFADDILIHTTSP-----TNPEAERILQ------RYLNKIDYWATSWKFKFSVPK--CATLTFSRKR-------------------------------AKEIDVKLFLNKSQI-NSVNHYKYLGITFDSKLN-WDNH-LNNTLHSVERKANLLKLLTFGKSTLNTKLLVRIYKATIRSKLDYGATV
>Syrinx_DS
EIEAAIKVSP-NKAPGP-DNIFVNSIKHL-----SSR----------------ALHSLYLIYNACLRLG-----------HVP-LGWKSA-IITMIPK--PDKDLS--DPSSFRPISLLSCLQKLLERILTSRLNDYL--ETNNLLSPS-QSGFRKN-LCTTDQLVRLHHDALVAVHS---------K-----MHLLALFFDVTKAFDKVWHAGLIFKLFFHFKIPLQLLRWTASYLTERSFRVR--VGNS---FSETRS------PTAGVPQGSVIAPLLFILYVN-DLSSSIPRKLN--------------------------------VCTSQYADDTALWLSGR--------DVTALES---RAQAALNALSYYCRNWRISMNPSK--SSLLLFARDR--------------------------------KPHSVNVRLDGVLI-PRSRFTRFLGVNFDSNLR-WNEH-VNVIRTKSIRKLNCLKILAGVNKC-EPHVILKLYVTYLRPVLTYAFAA
>IVK_DM
EIENSVAKAK-GKSPGA-DRVSYPMLKNL-----SPH----------------LKTKLLDIFNQILTTG-----------KYP-HTWRSA-IIIPISK--PNKPPS--DINSYRPISLLSCLGKTLEKIIAQRLTWFI--KRHNLISHN-QVAFKRN-HSTMDALLRIQHFASNALST---------K-----NHVSILATDFERAFDRVGIHAVLCRL-ERWGIGPRLYNLIKAFMTNRSFRVR--INNV---TSNSHI------LHNGIPQGSPLSVVLFMIAIE-DINDIVTRHKD--------------------------------IYISLYADDAIIFTKIK--------NINTVRE------KFLEILQEINS-W--GATSGA--SLAIEKCQTL-------------------------H-ICRKQRCNLSDIVFNSRTI-KDVNFLKILGITFDSKLL-FKQH-CQTLRKQLETRFNIIKFLSSKYSYIHIKTLIDITRALMLSKIDYGLPI
>Ingi-2_BF
ELEDAIKLLKPGKAAGL-DGITTEVIRNF-----GPK----------------AKAWLLQMFNTCATTL-----------SIP-KVWRKA-KVVALLK--PNKDPS--NAKSYRPVSLLCILFKLYERMILARIGPII----DELLSPD-QAGFRPG-RSCCGQVLNITQHIEDGFET---------G-----KVTGAVFVDLTAAYDTVNHRLLLLKL-AKMVRNTSTVRIIQSLLENRRFFVE--MDGK---RSRWRS------QTNGLPQGSVLAPTLFNVYTN-DLPQFNN------------------------------------IRRFIYADDLGLTTQHK--------SFEVIER------RLTAALNSLSV-Y--YKNNFL--NANPSKTQVC-----------------------AFH-LNNHQAKRQLNIVWNGKKL-ANEKFPVYLGVTMDRTLS-YREH-VRKLKEKVASRNNLLNNLTTLNWGADANTLRSTALALCYSTAEYCSPA
>I-2_BM
------LDNLRDSAPGI-DGFPYSFIKKL-----SDS----------------SKKIFLNLLNHIFLSS-----------SIP-ASWKTQ-LIIPILK--PGKDPA--QSCSYRPIALSSVLAKIMEHLIKNRLEWIV--ENRSILPNS-QFGFRRG-YGTLDSLSLLTSDIRVAFSQ---------N-----RHVIAVFLDISSAYDNVDLHLLRQKL-INLNMPPRIVNFIFNLFYDRSIIVR--ILGE---NSSHR-------TWKGLPQGSVLSPLLYNIYTA-ILDTTVNRF----------------------------------CRILQYADDIALYTISN--------SFSQACN------CLNSALFNLNS-W--LNDHCL--SLSIPKCSAV-------------------------A-FSRKRVIPEINIEICNQSI-PVLSKVKFLGILLDSKLS-GVHH-LNYICNKVEKSINVLRALSGVKWGSHPYSQKLLYNALIRSHFDYGCFV
>Loner
----------NNSSPGL-DQIRNKLLHNL-----PDL----------------ARKRLLRLFNIMLELN-----------TVP-LEWREV-KVVTLLK--PGKPAS--DYNSYRPIAMLSCLRKLFEKMILFRLDNWL--ESKGLLSST-QFGFRKG-KGTNDCLALLVSEIEMAHSR---------K-----EMMASVFLDIKGAFDSVSVNVLCQKL-SSAGLTPRLNNVLFNLLSEKAMNF---DNGH---MKIRRV------SYYGLPQGSCLSPLLYNFYVN-DIDACLAPG----------------------------------CNLRQLADDGVVSVASN--------NIADLQS------PLQTTLNNLEV-W--ATNLGI--EFSPEKTEML---------------IFSFFYNTESN-RRLNLVDPKVDIFLYGKKI-SIARSFRYLGVWFDSKNV-WRTH-IDYLVQKCTRRINFLRTITGLWWGAHPKDVLNLYKTTILSVLEYGCIC
>Mosqul_Aa2
EELNFALRHCKSKSAGP-DDLGYPLFQHL-----SIV----------------SKATLLDLLNKTWIEN-----------TLP-KSWTHS-LVVPIPK--HGKAAT--SPGDFRPISLTCCASKILERMVNRRLIRFL--EDNQFLDHR-QHAFRPG-HGAETYFTGLGDVLQDAMGK---------G-----LHADMASLDLAKAYNRAWTPHAIRRL-ADWGLCGHILHFLKNFLKGRTFQVI--IGNN---HSSIRA------EETGVPQGSVIAVTIFLVLMN-NIFEALPKE----------------------------------IYIFVYADDILLVVIGR--------TLKFIRR------KLQAAVSAVAR-W--AANSGF--DLSAEKSVIS------------------------HV-CRSRHRVLQTPVMVNGCPI-PCRKTMVILGVQLDRELR-FDAH-LNAIKRNYQTRINLLRTLSKPHKSSNRDILVRIAKSIINSRLFYGIEL
>CR1-12_SP
EVQDYLLTLNVKKACGF-DDIPARLLKDA-----AEV----------------IAKPLSYIYNQSLLNG-----------VFP-EAMKVA-KVTPIFK--KGDR-N--VPGNYRPISVLPLLAKIFEKLVNKRLLDYF--ERNDVLYKH-QYGFRKH-YSTKLSLINLVNDVLKSLDK---------G-----SVTLGVFLDFQKAFDTIDHAILAGKL-EHYGIRGLPLQWFKDYLCSRFQFVN--YDGH---SSLKQI------ITCGVPQGSVLGPTLFLLYIN-DLPNSTNY-----------------------------------FNFRLFADDSNLFHTFP--------PRQNLID---M--DIVNMHLDKVTIW--CKVNKL--TVNLLKTNYL-----------------------LIR-GSRQSVVTQGVLKIAETEI-AQVDVASFVGIYIDQHLT-WKPH-IQRVNKCIRKRVGVLYRL---RQFVPRRVLLLLYKTLIQPHMTYGIEV
>CR1-65_HM
ELRSAFDMLQKNKSAGL-DEINTNVLKSV-----FDI----------------IELPLFIIFKLSLKNG-----------DFP-DQLKLA-KIIPIYK--NGDD-S--LESNYRPISILSCFSKVLERIMYNRIYNFI--DKNNILYPK-QFGFRRN-HCTEHAVMDLASNILKGFDG---------N-----NYTLGVFVDLSKAFDTVDHEILLYKL-KNYGIQNTNIKWLESYLQNRKQCVT--YDLT---YTQLEV------ISCGVPQGSILGPLLFLLYIN-DIHLSSKF-----------------------------------LNFVLFADDTNIFFSGS--------NLKFVFS------TVNTELINLNE-W--FKANKL--SVNIDKTKYI--------------------LFTKPS-KTDNIPLKLPDLFINNIKV-KRVHSMKILGIIFDDHLN-WKNH-IQFVENNVSKALGILFKT---KHLLNIMCLKSLYFSFIHSHISYCNIA
>Crack-1_CP
EVLLLINKLDCSKSPGP-DNITAAALKKH-----KLA----------------FSCILRDIFNEIILTG-----------RYP-DQLKSA-RVVPIFK--SGDP-M--DVNNYRPISVLSVLNKIIEQLIASRIKSFL--NSLELLYKN-QYGFRRG-SSTRTATSELLDDIYQDLDG---------K-----RFTGSLFLDLKKAFDVINHGLLLQKL-ERYGIRGAALSLLRSYLSNRMQFVN--SNGI---NGDSAI------IDTGVPQGSVLGPLLFIIFIN-DLSRVQLF-----------------------------------GKVRLFADDTVITYSHK--------DAVHITQ------MMQADLQTLNE-Y--FTSNLL--FLNLSKTVFM-----------------------IFH-SPQRTVPELPAVAINTTEI-KKVSSFKYLGLVLDETLN-WKPH-IDQLKKKIAPACGVLRKI---SSFVPFRWLKSLYASLIHSRLQYLVIN
>Crack-1_IC
EVSTVFMELKNSHSCDA-DGMQIRPVKYV-----LPL----------------ITPFLTYIFNLCFSTG-----------VFP-QLMQKA-RVSVLYK--KGDK-N--DINNYRPISILPVFSKGLEKLIHIRLSNFF--NKYRVITND-QFGFMKH-RSTDLALLEQKEFILESFEA---------N-----QIALAVFIDFTKAFDYLNHNLLLKKL-YLYGIRGQALTLLQSYLSNRKQFVY--LNGF---SSNTKS------VFSGVPQGSILGPLLFNIYIN-DIVNIDSL-----------------------------------AKFVIYADDTTLLFSAK--------TSDELIN------CANDTLTGLQN-W--TSDNGL--KINSSKTKAI-----------------------FFR-TKNKSVFITKSLVINSNVI-EIVENFKSLGVIFNQYLS-WDDH-VSYILPRLSRVIGLVSRN---RFILPNNVKLLIYQTLFASHLNYCHLV
>Crack-7_BF
------RGLHSNKATGL-DRIHARLLKVA-----APS----------------ICKPLTHIFNLSLSSG-----------HIP-TDWKMA-RVTPLHK--GGDT-E--DPNNYRPISVLPVIMKAFEREVHTQFVEYL--HQHNILSTQ-QSGFRTG-HSTTTTLLDAKDYVLHNMDR---------G-----NLVGAVFLDLKKAFDTVHHGLLLTKL-SWIGIQGVEHLWFSNYLSGRQQIVS--LNGC---RSEYLP------VTLGVPQGSILGPLLFNLFIN-DIPDVVTT-----------------------------------CKICLYADDTAIFYPSN--------NVKHIES------ILNYELSGLAT-W--FQTNRL--TLNVTKTKWM----------------------LFGT-ANRLKQAQSLTVEIDQEII-ERVHTFKYLGLYLDSHLS-FNEH-IDKVCSKVSQRIGLLRRL---RHCLTFSIADMLYKTMILPIFDYCDTV
>Daphne-1_TCa
EVSNVINKLNNSKCCDI-YDLDSSILKSS-----EFI----------------VTPFLTELINKCFVSG-----------VFP-NKLKCS-KIIPIFK--KGNK-M--NVENYRPIAIIPILGKIIEILVKERLIRFF--EKYNLLSNS-QFGFRKG-RCTITALRDMVEHVVECLDG---------G-----HAIGAVLCDLSRAFDCVSHSILLQKL-EHYGIRGTPLKFFESYLQNRKQMVL--SNNK---YSNIGK------IEHGVPQGSVLGPLLFIIYIN-DLSAHLSP-----------------------------------IKNILYADDATLLFASK--------NRNEINL------QFEDGLRKAEQ-W--FNNNCL--KLNKDKTQKI--------------------------------------IFSFNNNH-IRGVQVKLLGLIVDDGLK-WNYH-IDYLCRKISSQLFVLRQL---KKVLNFNNLVTTYFSLIHSVLSYGILL
>Sake_BM
---KSFNSLNVKNTADL-WGISVKVLKSV-----IDI----------------IAPHLVSIFNDCIRCG-----------VFP-DLMKHS-KVIPLFK--SGST-D--DPSNYRPISVLPTLSKIFEKIILTQLLEHF--NSNNLLHNK-QFGFTRG-RSTTDAGAYLVKNIFKSWEE---------S-----HDCLGIFCDLSKAFDCVEHETLVRKL-HHYGIRDGALELITSYLSGRIQTVD--VKGN---RSSGTL------LKMGVPQGSILGPFLFLIYIN-DLPSFIESR----------------------------------HEVVLFADDTSLLFKIK--------RQLQVYD------EVNDAISCVVH-W--FRINNL--LLNSKKTKCI------------------KFTLKCIK-PSLNVRQVDSNVIVSEESL-ELVESTVFLGITVDSKLQ-WGPH-IHKLASKLSSAAYAVKKI---RMLTNADTARLVYFSYFHSVMSYGILL
>Daphne-1_BM
EIYKTIHSLNNTNSTGY-DELPTFILKQC-----AIA----------------ITPILCHIINLSLTEG-----------TFP-DKLKIS-IVKPIYK--KGHK-E--CINNYRPITLIPILAKIFEKIMHSRLTTFL--NKSEVIKSE-QHGFQKG-KSTTLAAFKLISKITENVDR---------K-----IPTVGVFFDMTKAFDFVDHNILLRKC-NNYGIRGIAEKWLSSYLSNRQQYVE--IRDIDNNNEEVAFKSSLAYNKVGVPQGSILGPLLFIIYIN-DLPEHIH------------------------------------YPCSLFADDIAVVITKD--------ATLDLND------EINATVSKVID-W--MNKNNL--KANLDKTRYI------------------------QF-YNRHKFINNLNITYNNNTL-NECNSITFLGLNVDNQCS-WNLH-IDITCSKINRFSYALWRL---TKICNLKTALQAYHGYVASNIRYCIPL
>Crack-1_PM
---------KGSSSTGA-DSIPVFALLTV-----GHL----------------IYKPIAHIFNLSIKEA-----------SVP-LEWKHS-YVRPLHK--GGPK-D--DPNNYRPISILSPLMKIFEKLLTYQISSFL--STNNLLHLK-QSGFRKK-YSTTSAALDSLNHIYSSLDN---------K-----QYCACLFLDLSKAFDTVDHNTLLSKL-SCLGFSENAVKWLQNYLFSRTQTVF--TDGW---RSNSVK------ITKGVPQGSILGPLLFSLYVN-DLGTDLDH-----------------------------------SRVNLFADDTILITAGR--------SPDDVIA------KLQGDFNKLQH-Q--LVALKL--VLNTSKTKVL----------------------CFSP-GLKQEVIFPQLHSLNNYQI-EQVKIYKYLGVILDSKLN-FEDH-IDYIGKKTKIKIGFLYRH---KHCFPPMFRLELIKATILPLLDYCDIV
>CR1-1_AG
-EQLKTICFNLTKTAGI-GNVSSTTIQDC-----YHV----------------IGEDLLMVINQSLERG-----------CFP-KSWKES-LIIPIPK--VNGA-A--NAEDFRPINMLHVLEKVLETVVKEQLVQFL--NRNELLIRE-QSGYRQG-HSCETALNLVLARWRVLMDR---------R-----ESIVAVFLDLKRAFETISRPLLLSTL-RRFGIVGRELSWFESYLKERTQRTL--FGSS---VSEPIE------NTLGVPQGSVLGPILFIMYIN-DMKQVLKA-----------------------------------CEINLFADDTVLFISHK--------EIKQAES------LMNIDLNALDG-W--LKYKKL--ALNINKTCYM-------------------------V-MSAGVLEEPPSIVINSELI-ERVRQAKYLGVILDDRLK-FHAH-IDWVIAKVAKKCGVISRL---AKDLDFFGKVHLYKSLISPHFDFCSSI
>L2B-1_HM
-------------------GLNVIIFKEL-----YSS----------------FSSILLKIINLSLKNG-----------KVP-SKWKKS-TIIPIPK--LMSP-K--LPQDLRPINMLPTYEKILEIAVHKQLSSYF--ESNNIFYNN-QFGFRKN-RSTESAIQLLLSKWRTSLNN---------N-----KFVVTVMLDLKRAFETVNRKILIQKL-QGYKIKGTVLNWIADYLSMRTQVVK--IKGE---ESGELV------CDIGVPQGSVLGPLLFIIYMN-DIASKIEY-----------------------------------SFVNLFADDTLVCIEGT--------NLEETFF------KLNQDLKILCK-W--LSNNKL--KLNTLKSMAM-----------------LIVNSKKRK-NSLINHNNNIKVILDDVVI-EFSDSVKYLGIIIDYQLN-FTEH-IKYISNKIAKKTGYLGRI---SKYLTYWTKKIIFQTIIAPHYEYCASI
>CR1-1_HM
--AKVISQLNSSTACGP-DNIPVTVLQNC-----SPE----------------LSSILSKLFNKCLTES-----------CFP-ACWKMA-SVVPIFK--NSGENS--DPSNYRPISLLSVISKVFESLINKFLTSHL--ESNKLLSDN-QYGFRSS-RSTADLLTAVTERFYRALDG---------G-----GEARAIALDISKAFDKVWHAGLLHKL-ASYGVSGKVFEIIKSFLSDRFIKVI--LEGQ---HSSLFP------VTSGVPQGSILGPVLFLIYIN-DLPDNLS------------------------------------SKVALFADDSTLYSCLD--KKSSLFDRLEQAA---DLESDLTSVIDWGSQWLVNFNSKK--TQLLTANNYR--------------------------------SMVNIPILMNGNPL-TESSSLRLLGLSLTTDLS-WKPY-IQSIAKLASAKVASLYRA---RHFLTSDSILYLYKSLIRPCMEYCCHI
>CR1-9_BF
-----LSTLDTNKATGP-DSIPARVLKQA-----APE----------------LAGPLARLFQLLLDKH-----------HMP-KQWKIA-NVIPVHK--KNNK-Q--DPNNYRPISLLSIISKVMEALINKALWSHI--NKNRLISNN-QFGFRAG-HSTTDALTFVSQLLHDTKDR---------R-----QESRLICLDISRAFDRVWHRGLIAKL-NAIGVKGSLLKWIEDYLSNRELKVV--ISGK---TSTSKV------INAGVPQGSILGPLLFLIFID-DITEKIR------------------------------------NTAMLYADDTSLMNIIR--------KRQERTLAAQSLNTDLMGIQNWAKDWNVLFGATK--CKSM-IVSNL-----------------------------KDVEGNHPDLTFMDTIL-TEVEEVDLLGLTIRRNLT-WSHH-IDKMSTDAGKRLGLLRRV---SPYLSPEQRATIYKCMVRSSMEYASTV
>CR1-2_NV
--QKLLNSLDSNKAGGP-DKLPTRILKEL-----SQE----------------LAPLYTQLFQQSLDQG-----------KLP-MDWKIA-NVVPIFK--KGKR-S--SPNNYRPVSLTSVTCKILEHVICHHVWQHL--EQHGILSDF-QHGFRKR-RNCETQLIITCHDLVSAINQ---------G-----KRVDAFILDFSKAFDRVPHRRLLYKL-SYYGIRGSLLTWMEDFLTQRSQCVT--LEGA---TSSQCS------VTSGVPQGTVLGPLLFLLFVN-DLPLNIS------------------------------------STIRLFADDCLLYRTI---------DGSNDSL------ALQNDLDALNR-W--ERDWQM--AFNVEKCHTM------------------------CF-STSRAKIPDHPYILNNRIL-ERVYHHSYLGVLLSGDLK-WDKH-IAQITSSANQTLGVIRRN---FRTASVDCKSKLYCSLVRPKLEYANSA
>CR1-36_HM
----HLSALNANKSTGG-DGISPFVLKAC-----ADA----------------AATPLAIIFQKSMDQG-----------VVP-KAWLSA-NVTPLFK--KGSR-L--DPENYRPISITSVPCKIMEKIVKEKIMQHL--VAHKLIADC-QHGFVNK-KTCVTNLLEAMDFLTYNVSR---------K-----LPVDVLFLDFAKAFDKVPHRRLLQKL-ESYGIEGNVLNWIKAFLSNRSQRVI--LGNT---SSTWVK------VTSGVPQGSVLGPTLFIIFIN-DLPEHINSE----------------------------------NLCKMYADDTKILSVVK------TTEDKARLQ------SDIDSVVTWTRTW--LMELNIKKCKVMHFSKYN-----------------------VSP-HIYLMNEYDANGSVTRTVI-ESSTSEKDLGVQISNDLK-YERQ-AQIAAAKANKVLGTLKNT---FISRDTKIWKKLYTTYIRPHLEFAVTA
>CR1-26_BF
EIELYVSDLEVSKACGY-DNVDNRFLKSI-----CPY----------------ISDKIAYVFNLSLNHG-----------VFP-ESWKRA-NVVPIFK--KGDP-E--DVSNYRPVSLLPCLSKILEKIVFKHLYNHL--MSQNLLYSL-QSGFIRG-DSTVGQLVCVTDKILEALDS---------N-----REVRAVYLDFSRAFDKVWHKGIIFKL-QRNGVEGPVLNWFHSYLSDRVQRVV--IDGQ---HSDWCN------IRAGVPQGSVLGPLLFLVYIN-DMVDDLS------------------------------------SCPFLFADDSSLVDIVD-----SPTETASSLN------SDLSKISSWASTWLMKLNPLK--TEEMCFSRKI-------------------------------DPPCHPPLFLDNCVI-QSVKDHKHIGVFLTSTMS-WEKH-ITHMIAKVSKRVSTLNKL---KFKLPRHVLEVIYKSFIRPLLEYADIV
>ZENON_BM
-VRRELRLLDVHKSSGR-DGIPAVVLKTC-----APE----------------LTPALTRLYRLSYCAN-----------RVP-SSWKTA-HVHPIPK--KGDR-S--DPSSYRPIAITSLLSKVMERIINIQLLKYL--EDRQLISDR-QYGFRHG-RSAGDLLVYLTHRWAEALES---------K-----GEALAVSLDIAKAFDWVWHRALLSKL-PSYGIPEGLCKWIASFLDGRSITVV--VDGD---CSDTMT------INAGVPQGSVLSPTLFILYIN-DMLSI--------------------------------------DGMHCYADDSTGDARYIGHQSLSRSVVQERRS------KLVSEVENSLG-R--VSKWGE--LNLVQFNPLK---------------------TQVCA-FTAKKDPFVMAPQFQGVSL-QPSESIGILGVDISSDVQ-FRSH-LEGKAKLASKMLGVLNRA---KRYFTPGQRLLLYKAQVRPRVEYCSHL
>Daphne_DS
---TIISHLSSTKATGP-DNVSAKFIKKI-----AQS----------------IALPLTLIFNNSLSTG-----------VFP-SALKQG-KLIAIHK--KGEK-D--IVSNYRPITILPVISKVFEQLVQQRLDSYL--NCISFISQS-QFGFRSN-RSTQDALLHFLKEVQSILNR---------N-----QAAVGIFYDIAKAFDSISHKLLLQKL-ESLGVRGVANSWFQSYLSNRQAAVH--HRDH---TGRVHVSEPIN-ITSGVPQGSVLGPLLFLIYIN-DLPTNAPK-----------------------------------IHLTLFADDTTACLPVS--------RNSTPTS------VSTSCDIAIDS-W--TTNNGL--RLNASKTTRV----------------------------------LFSTLRRTDPPL-TFATSTTFLGIRFDPYFR-WDNQ-VDHVCRLLKYAAASIYRL---SSILSQEDLKKMYYALAFPHLSYGLLA
>CR1-2_AG
-VKSALSKLKTSFSPGP-DGIPACVLKKC-----GNT----------------LTPILTRLFSRSLSVG-----------IFP-SQWKLA-WLVPIYK--KGDR-T--LASNYRGISIICACSKILESIVHLSVMPCV----KNYISTE-QHGFMPN-RSVSTNLMCFLSSLYHYLSS---------G-----KQVDTIYTDFKAAFDSIPLSLLVAKL-RKLGFGGSILPWFNSYLENRSYAVK--ICGS---FSECFL------SSSGVPQGSVLSPLLFILFLN-DCTSILPP-----------------------------------NGFLLYADDVKIFLPVS--------STADCLV--------LQSWLCKFSTW--CASNGL--VLCPEKCSVL-------------------------S-FFRSSTSITHAYSVCDAPI-PRASLSKDLGVFFDPSLS-FKEH-TDYVINKANKSLGYICRM--STEIRDPFCLKSLYCCWVRSVLEYACVI
>CR1-2_IS
-VRLCIKKMKPTLSAGH-DGIPAAIVKAY-----HEL----------------LTPILCTIFNNSLTSG-----------IFP-DDWKLA-VVVPVLK--SGNS-G--DVLNYRPISLLSSFSKLFEMVIHQFLSFKF----RSIVIPN-QHGFMSG-RSTSTNLVSFMSAASEVVCN---------R-----GQLDVFYFDLSKAFDVVNHNILLYKL-SSYGVCGSVYNLLKSYLSDRXAYVR--VNNT---TSSLYK------ASSGVPQGSVLGPLLFNIFVN-DVSRVILN-----------------------------------SSFLQYADDIKLYKKI---------STLEDCI------ALQNDAYSFGR-W--CLDNDL--RLNHSKTKVM-------------------------T-YSRKTHDIFFPYSYHGELL-SRVSELRDLGVVFDSTLR-FDTH-VIRVVQSALRTLGAVSRI--TKEFKSPSAFFTLYCSLVRSQLEYASVV
>CR1-34_HM
-------------------EIPTFMLKSY-----LIY----------------FRDSLTDCINNSILDG-----------TFP-SFLKMA-DVLPCFK--KNDP-T--DKANYRPISILPALSKVFEMIVYEQILLFM----EPKFDKL-LCGFRRG-YSTQHTLIFLLNKWHECINN---------G-----GIVGTLLMDLSKAYDFIPHDLLIAKL-EAYGFSKESLKFLISYISGRKQRVR--IGPS---VSNWVD------ILSGVPQGSILGPILFNIFIN-DIFFFIKD-----------------------------------TELCNFADDNTLYACDY--------SLEKVIF------RLQKEATNTIA-W--FKFNSM--VANPDKFQLL---------------------------LVGLKNTKNQYLKIGNITV-FASDRVKLLGVTIDKNLN-FGEH-IKYLCSKANGKCFALSRI---RSFLSRNKATLLFNAFIMSNFSYCPLI
>L2-24_NV
-----LHSLKPGKAAGC-DAIPPKLLKIG-----ETE----------------LAKPLTSLFNSCIKSK-----------VWP-GSWKLG-DWTPVFK--KDEK-Y--SKENYRPMTVLPCVDKVFEKLICSQVAEGF----ERHFFTN-SSAYRKS-HSCETTLINLIEGWKKARDN---------K-----LSVSILSTDMSKAFDSLHPPLLLSKL-KAYGFQENLIALLGSYLSERNNRVR--LGRH---VSSYKN------INRGCPQGSALGPLLWNIFQN-DLCYHID------------------------------------GSLSMYADDHQIYHTGS--------DLSTVIS---DLRVSADHASQWYDSNLLAGNLKK--YQVLHLTGNR-----------------------------RKNADANAALYVHGEII-NDTNELKLLGVTIDDQLN-FSTH-INEICKRASQRAGVLMRL---RNLIPTNAKLQLFKSAVLPHLTYCHLV
>Ingi2
ELETALKELSSGTAPGK-DDIHCEQLKQL-----GRC----------------SKKCVLKLFNCSLQRH-----------RVP-EKWKQG-VIVSLLK--PNKPAK--CMSSFRPITLTSTLCKLMERIVARRIRDTV----ECKLQPQ-QAGFRPG-RSTSLDALMTLTDSVTHRVA---------G-----EKTAAVFIDYARAFDSVDHRCIIDAL-KRYEVDMHLIAWVANFLEGRTAVVR--INNT---LSKKIQ------LTCGVPQGSVLGPLLFIIAMD-SLSAKLNAIPA--------------------------------LKHCFFADDLTIVCSNT--------DREAIRQ------TLQTGLDCIAS-W--SAEHYM--EVSAEKTEYT---------------------------FFGVRDRDSLHLMLGEHRL-NETRNPRLLGVTMQPHKG-VSKH-AHTLQTAANMRLMKLRAVASPEWGASKESVRAFYLALIQAKLCYGIAA
>LINE2C_CB
----HIGSLPSKVGFSP-DFINFLVIKKC-----SDA----------------ITIPLSLIFQESFSSA-----------KFP-EIWKHS-VVSPIFK--KGSK-Y--DANNYRPITLTHALSRLFERLVLEELKRVI----GPSISPN-QYGFVSK-RSCVLAVLESTSRIQKTLANK--------Q-----QFVDVIYFDFRKAFDTVPHNLLLLKM-RRIGIDERCCVWFESFLSNRSSNVK--VNGL--MSTSEIV------VKSGVPQGSVTGPFLFLIYIN-DLLGLFPPN----------------------------------VHVTAFADDLKITGSDP--------LDMQRSI------EIVEHWCDIWR-L--KLAENK--TAVMHYGKRN----------------------------------PKTVYFIKGSPI-TPHRSFKDLGILVDDQLQ-FDKH-INLIAYSAKLKSRQILKT---FQSKNPCLYFRLFDTYIRPVLEYGCEL
>Outcast
-------KQKKNTTPGL-DKITYQMLRNI-----NDE----------------SLTQIITDGNKMWENG-----------KIN-KELKQI-KIIAIPKP-KKNI-N--DPNNYRPIALIPTITKVLNSAVLLKLNKYI--ETKNILPEK-SFGFRNK-RTINQCINYFNNEINHNQRL---------N-----RISGAIFIDLEKAYNNVSTKILVEQM-IKSDIPPQIIKWTYSFLRNRTLIIE--SNKK---TYKML-------VTDGLPQGDVMSPTLFNLYTK-DIHKAINQTNTK-------------------------------NTIIQYADDFVILSSGV--------NERELQN---NLQNALNAFAIETEQL--KFNINS--NKTKFMIFGK--------------------------------SHHTIQLNIHNNSI-EHTNTYKYLGTVIDPKLN-FHKH-IELLRNKATNRLNFLKIISTQKNNINPKNSLKIYRATIRNTMETGASY
>CR1-9_NV
-AELALRGIKVKKAPGP-DGLPNIILKEF-----AHE----------------LGPVVSDIYNASLVEG-----------SLP-SLLKSA-IVKPIPK--QKPAKS--VEKDIRPVSLTSQVAKIMESFTLSRITPSL----TSKLDPK-QFALAGR-STSQALVYLLHLALEALDNG---------N-----CSLRFFFADFKKGFDIIDHRILLSKL-SSYGLHPSLVRWVAAFLQGRSQSVQ--IANS---SSACKS------PNGGIPQGTKLSPILFAVMVD-DLVRAWGPR-------------------------------------VKYVDDLSILEIIPRNAP----SVMRHMV------NNVNNFAQNNN-M--LLNPSK--CKEMRVDFLQ------------------------------YNSSQCQPIAVGGSVI-ESVTSFKLLGVYISSDLS-WSSH-CDYVIKKSNRRLYALRKL--KSCGVSERDLVSVYCSLIRSILEYACVV
>REX1-1_DR
EVYTALSQINVCKAAGP-DGIPGHVLKAC-----AEQ----------------LAGVFTDIFNLSLNLA-----------AVP-TCFKTT-SIVPVPK--HCSP-T--CLNDYRPVALTPIIMKCFERLVLAHLKDSL----PSTLDPH-QFAYRGN-RSTEDADSIALHSVLTHLDNK--------N-----IYARMLFVDFRSAFNTVIPSKLMIKL-RDLDIDTSLCNWVMDFLTNRPQNVR--SGHI---CSTTVT------LNTGVPQGCVLSPFLYSLFTI-NCRPVNRS-----------------------------------NTIIKFADDTTVIGLIS--------NNDETAY--------REEIQHLAT-W--CTDNNL--LLNTNKTKEL-----------------------IVD-FRKGRTGSHDPIHINGMAV-EPVSSFKFLGTHISKDLS-WTTN-TSSLVKKAHQRLFFLRQL--KKNQLSSAVLVNFYRCTIESILTNCVTV
>Kiri-1_CQ
-------------ATGL-DGLPIKFIKIV-----LPL----------------VLQQITHLFNSIIATS-----------IFP-TCWKHA-KIIPLRK--KPHL-S--ALTNLRPISILCALSKVFEKLLEQQMSSFI--TENNLLTEH-QAGFRKG-QSIQTATSRVFDDLARTTDR---------R-----GSAVLLLLDFSKAFDTIPHNKLCTKLETQFNFGPSAVNLIRSYLENRRQTVF--CGDL---QSVSSI------VDSGVPQGSIVGPLLFCCHVN-DLPPVLRY-----------------------------------CSIQLYADDVQLYIGRL--G-----PCSRELI------RMVNEDLDRIAVW--SQRNQL--FVNQAKSKAL--------------------FVQGRR-RNKAQLDLLPRITMSGQAI-EWVDSAKNLGFIFQADLQ-WDGL-IQQQCGKIYGSLRTLRSC---TSAAPVSTRLKLFKSLILPHFLFGELL
>CR1-1_NV
---RDILQQSKPKSCIL-DPVPTSVLKQS-----IDV----------------IAPAITSIVNASLSSG-----------VFP-TSLKGG-VINPSIKKQSLDR-E--VYPNYRPITNVAFLSKTLERVAANQTMNYL--IPNGLLAKL-QSAYRPF-HSTETALLRVFNDILTAIDC---------Q-----QEVVLVLLDLSAAFDTIEHSALLSRMQHRYGINEIALQWFKSYLTGRTQQVL--IDGV---LSSSQP------LRYGVPQGSVLGPLLFSLFFA-PIEDVVRAHG---------------------------------LGAMMYADDTQLYVSIC--------PSEDRSS---VLSRLEVCVKDILI-W--CTSNGL--ACNPDKTEIV-----------------------HIS-SRFTSTNIIPEIDVDGHFI-KPAQAARDLGVIIDSSLS-MTKH-VNSICKSAYHSIRNIGRI---RKYLDRNNCEQLIHAFITSKLDACNSL
>CR1-3_Lme
------------------------LIKEC-----SRD----------------WVPLFTRIVNASLEEG-----------YLP-SALKRA-AVCPLLKQASLDP-G--DLGNYRPISNLPFLGKVIEKVVAGFLREHL--DQFDFYDRF-QSGFRPG-HSTESALVKVVSDLLTSLDR---------G-----LVAFLVQLDLSSAFDTIDHGILLHHLEHLLGISGSVLSWFRSFLEGRSQVVQ--FGSS---FSAPAE------ISCGVPQGSILSPMLFAIYLL-PLGAIAERYG---------------------------------VGFHCYADDVQLYLAFP--------ANSPGAA------SVLEKCLNEIRSW--MAGNWL--RLNPKKTEVL--------------------LVGRDR-VCESLLGTLSPPSINGGAL-RLVKVTKSLGVFLDASLT-LERQ-ISSVVSSGFFHLRNIRRL---RPVLPHDSLSTLMHAFVSSRLDYCNAL
>Outcast-1_BF
EVEAAIGKMNCNSAPSPIEGILPVMIKKG-----GKA----------------LTEALHFLLQCIWRHG-----------ELP-TQMKQD-TKVLIRKPGKENY-N--LIKSYRPITLSSVIGKIMERVINNRLTWWA--EVNNHFSHT-QEAYRRH-RTASHGVLRLTQDITEGWRQ---------N-----KTTIAVFADYEACFDRVWQEGLLYKL-ITRGIKGRMLCYLSSFLKDREASYR--INSI---TTPPQQ------SKVGIPQGAVLSTTLCNLYTA-DAYTDTN------------------------------------LDNFQYADDGAGWSSGE--------DIQSVKE-----EVEAGISKVILN-W--CPLWNM--KIQQSKTKAM-----------------------IFP-PPQADDIEIEDLTVDNKSI-EVVDNFKLVGVTLDQQLT-YDKH-ITTTKAKAFRALKAVSKVTQAKKNPSQQAHILLYTTLVRPILDYASEC
>Expander
EVAEVVKKLLGGKAPGV-DEIRPESLKAL-----DVV----------------GLSWLTRLCNIAWTSG-----------AVP-LDWQTG-VVVPLFK--KGDR-R--VCSNYRGITLLSLPGKVYSRVLERRIRRIV----EPRIQEE-QCGFRPG-RGTVDQLYTLSRVFEGAWEF---------A-----QPVHMCFVDLEKAFDRVPRGVLWGVL-REYGVSGPLIRAVRSLYDRCQSLVR--IAGS---KSNSFP------VRVGLRQGCPLSPILFIIFMD-RISRCSHGVEGVRFGDLR-------------------------ISSLLFADDVVLLASSA--------RDLQLSL------DRFAAACEAAG-M--RISTSK--SEAMVLNRKK----------------------------------VECLLRVKEEIL-PQVEEFKYLGVLFTSEGR-MERE-IDRRIGAASAVMRTLHRSVVVKRELSRKAKLSIYRSIFVPTLTYGHEL
>Expander1_Cis
EVNNAIRQLKNNKAAGI-DGITSELIKAG-----GYI----------------TSKMFVSLFNGIIKSE-----------KMP-KDWSKM-IVTPIFK--KGDK-L--DPKNYRAIALLSIPGKVFCKILMNRCMEKT----EQYLSKS-QFGFRSG-KGTVDAIFIVRQIIEKAREH---------N-----VNLHLNFIDFKSAFDTIWREALWKIM-LHVGISRKIVTLVRILYKDTTCTVQ--IDGQ---QTDFFP------VNIGVKQGCIMSPMLFNIFLD-YVLKEVKSLDSXFDFNDSM------------------------LIDIRYADDTTLISAVF--------EKLQIAT------SELAKACRKWG-L--KINPSK--CAVLSAENGR--------------------------------------IQLENDTI-PNVDRFKYLGSIVPE----CSED-IRNRISLASQAFGRLRSNIWSSHHISRKLKIRLYRALILPIAIYGAET
>Perere-3
EISMAIRQIKSGKAAGP-DNIPAEALKAN-----VAA----------------TAKILHILFSKIWDEE-----------QVP-KDWKKG-LLIKIPK--KGDL-S--KCDNYRGITLLSIPGKVFNRVLLNRMKDSV----DAQLRDQ-QAGFRKD-RSCTDQIATLRIIVEQSIEW---------N-----SSLYINFIDYEKAFDSVDRTTLWKLL-RHYGVPEKIVNIIRNSYDGLNCQIV--HGGQ---LTDSFE------VKTGVRQGCLLSPFLFLLVID-WIMKTSTSGGMHGIQWTGRMQ----------------------LDDLDFADDLALLSQTQ--------QQMQEKT------TSVAAASAAVG-L--NINKGK--SKTLRYNTIC-----------------------------------TNPITLDGEAL-EDVEIFTYLGSIIDEHGG-SDAD-VRARIGKARAAYLQLKNI-WSSKQLSTNTKVRIFNTNVKTVLLYGAET
>SR2
EVRKELQLLKRYKSPGP-DDLPPALFKDG-----GDF----------------LAKELTVLFXKVWEQE-----------SVP-TSWNES-IVVPIFK--KGSR-C--SCNNYRGISLLSIASKLLASXILRRLFKTR----ERLTREE-QAGFRSG-RGCIDHIFTLRQMLEHRHTY---------R-----RPTIVVFLDIRAAFDSLDRTVLWDCL-LKKGVPEKFINILKALYTNTSGRVR--AYNH---LSPLFH------SSSGVRQGCPISPFLFNFAID-DILETALMDVSNGGVDMLPGER---------------------LLDLEYADDIVLLCDNA--------QGMQSAL------NQLAISVRRYG-M--CFAPSK--CKVLLQDWQD----------------------------------SHPVLTLDGEQI-EVVEKFVYLGSYISAGGG-VSDE-IDARIMKARAAYANLGHL-WRLRDVSLAVKGRIYNASVRAVLLYACET
>RTE
EVKWALEKLSNNKASGG-GNIPAELFKIL-----KDN----------------AVKVLHSICQQIWKTQ-----------QWP-QDWKRS-VYIPIPK--RGSA-K--ECSNYRTIALISHASKVMLKILQARLQQYV----DRELPEV-QAGFRRG-RGTRDQIANIRWLMEKAREF---------Q-----KNIYFCFIDYAKAFDCVDHNKLWQVL-KEMGVPDHLICLLRNLYAGQEATVR--TGHG---TTDWFK------IGKGVRQGCILLPCLFNLYAE-HIMRKAGLDESKVGIKIAGRN----------------------INNLRYADDTTLMAESE--------EELKSLL------LRVKKESAKLG-L--KLNIKK--TKIMASNPLN-------------------------------------SWQIDGEEM-EVVTDFIFLGSKITADGD-CSQE-IKRRTLLRRKAMANLDST-LKSRDITLSTKVRIVKAMVFPVAMYGSES
>RTE-2_BF
EVTAAIKALKQGKSPGI-DNVPAELLKAG-----GET----------------VVKVYTRICNHVFKTG-----------KWP-DSWTTS-IVIPLPK--KGNL-K--KCQNYRTISLISHPSKILLKVILNRLQPQA----EQILAEE-QAGFRKG-RSCAEQIFNLRLICEKYREL---------G-----KPVYHTFVDYKKCFDRVWQDGLWAVM-RRFRISTRIVNSIEALYKASKSTVM--TAGE---FSECFP------TSVGVRQGCLLSPTLCNIFLE-NIMREALTPKESPVKLAGRI-----------------------ITHLQFADDVDLIDGSA--------ADQQEQF------SSLDSTSRRYG-M--EVSLDK--TMCLVSGPPG----------------------------------FRTQVTVRGTEL-EQVGEFTYLGSLQTEDGS-SARE-VKVRIAKSTLALSKLKHI-WSSKNITMPTKIRLLRSLVLSIFLYGAET
>RTE-1_AG
ETRKAIRRLKNNKAPGT-DGIAAELVKNG-----GAR----------------LENEIHQIVTEVWDSE-----------SMP-CDWNLG-IIYPIYK--KGDR-L--DCNNYRGITVLNTAYKIFSLILQDRLVPHV----EEIVGNY-QRGFRNG-KSTTDQIFTMRQILEKMAEY---------K-----NDTYHLFIDFKAAYDSIARVKLYDAM-SSFGIPAKLIRLVRMTMTNVTCQVR--VDGK---LSGPFA------TTKGLRQGDGLACLLFNLALE-RAIRDSRVETTGTIFYKS-------------------------TQILAYADDIDIIGLRL--------SYVAEAY------QGIEQAAENLG-L--QINEAK--TKLMVATSAD-------------------------L-PINNPNLRRRDVQIGERTF-EVVPEFTYLGSKVSNDNS-MEVE-LRARMLAANRSFYSLKKQ-FTSKNLSRRTKLGLYSTYIVPVLTYASET
>RTE1_ZM
EVKEALKRMKGGKAMGP-DGIPIEVWKCL-----GDI----------------AIVWLTKLFNHIFRSN-----------KMP-DEWRRS-TLVPIFK--NKGDIQ--SCTNYRGIKLMSHTMKLWERVIEHRLRGMT------HITMN-QFGFMPG-RSTMEAIFLIRQVMERYKEQ---------K-----KDLHMVFIDLEKAYDKIPRNLMWWAL-DKHKVPTKYVTLIKDMYDKVVTSVR--TTDG---DTNVFP------INIGLHQGSALSPYLFALVID-EVTRDIQGDI---------------------------------PWCMLFADDVVLVDESR--------EGVNRKL------ELWRQTLESKG-F--RISRTK--TEYMRCDFGT-------------------------------TISEDGDVSLGGQVV-PKKDTFRYLGSMLQRDGD-IDED-VSHRIKAGWMKWRQASGV-LCDKRVPQKLKGKFYRTTIRPAMLYGAEC
>RTE-5_NV
EVVDAIDATQEGKSPGK-CGIPAEIWKHG-----GTE----------------IVSKLHKLVLKVWSAE-----------NTP-HDWRDA-SIIPIFK--KGSR-R--DCGNYRGISLLSIAGKILSRVLLNRINRHI---APVILPES-QCGFRSG-RGTMDMIFCLRQTQEKCIEQ---------N-----MPLYAVFIDFSKAFDTVSREALWQVL-VKFGCPPKFVNVIRSLHSGMKASVS--QGGN---DSKQFD------VSNGVKQGCVLAPTLFSLYLS-AMLEIAFKDCVDGVSIQTRHNADLFNVAHFKAKRKTCQVI---VREMLYADDSALVAHDV--------ESMQRLV------DRFSSAAEQFS-L--KINIKK--TECLFQPVKR-----------------------------QTLTQFPGEIHVRNETL-VQTKDFVYLGSTISDNAR-IDNE-ITFRKGKASAAYAKLRERLWDNHHVSLKVKGKVYRAVVLSALVYGAET
>RTE-14_BF
EFIAAKMSILCGKACGD-DGITPEFLKYA-----G------------------LDDVVLGFINKAFSTG-----------QLP-ERWKTL-IIVPVPK--TGDL-T--KPDSYRGISLISLVLKLYNRMLLNRLRPLL----DPLLRSS-QNGFRQG-RSTVGQIMAIRRLLEGVNHK---------N-----LSCIITFIDFKKAFDSIHRGKLMDIL-RAYGVPEKLVTAIAATYSQTWAKVR--TPDG---DTEPFQ------ILAGVLQGDTLAPFLFIVALD-YALRCAIEGKEERLGFTLKER-------------ASRRIPAKIVTDLDFADDIALISDTA--------EKACTLL------NAVERQCQRIG-L--QLNTKK--TKVMAFNSSD-----------------------------------NNVATLDGTRL-EVVPDFKYLGGWIA-----STAHDMKVRRALAWNALHSMRRV--WQSGMADDLKRRLFVSTVECVLLYGSET
>RTEX-1_BF
EIKAAVENAKTGKAMGA-DEISNEMLKAP-----D------------------MLNTLYMLVQTCFESG-----------LIP-SVWYKS-IIKPIPKSSKKDP-T--VPLNYRGISLMSTVYKLYSCVLNNRLTRYL--ECSNLLEDE-QNGFRRA-RACIDHIYTVCTVIRARMEQ---------G-----KSTFSCFIDFQKAFDWVNRDLLAYRL-IQNGVDGKFYKAIMTLYKSPVACVQ--VNEY---QTQWFP------TPFGVKQGDVLSPTLFAMYVN-DLAQKVKESGLGVRLDDMT------------------------LSLLLYADDIIIVAENE--------NELQEML------NIVAEWCSKWR-L--MINQGK--TQIMHFRKKG-------------------------------ARRTSYEFRFGETKL-DLVTSYKYLGLHLDEHMS-FNSA-SSVLADSAGRALGGILGKVKALKELGYHAYTQLYESCVCPILDYAAGV
>RTEX-2_NV
EITNAIKSLKTGKAPGA-DNILNEVLKCG-----EET----------------LKKPLQILFNKILNSG-----------EYP-SSWSYG-LIVPILK--KGDP-S--KPENFRGITLLSSLGKVFTSIMNNRLYNYL--VERKIIKPE-QGGFRKE-HGTVDSIFILKSLIDKYVKA---------KPKKKQNFLFTCYVDFSKAFDRVPRHKLFDKL-ERSGVTGRFLEVLKSIYTNDKSSVK--IRNL---LTPAFR------CYNGVKQGCMISPTLFNFYLS-SLSEELNTVRNCNDVELNSRP----------------------ISCLLYADDLVIVSKTA--------TGLQKYL------DKLSEFCDEAK-L--TVNLEK--TKIMIFNNSG-------------------------------KTMNNYLFKYRNSKV-DIVKSYKYLGVHFSTFGN-FSLA-KQEIKKVGLKALYKLRKEMGNHFRDKITLTLRLFDTLVTPILLYSSEV
>RTEX-4_NV
EVQSTAKLLKNKKASAG-DSLNNEIIKVS-----VES----------------QGRYFVKLFNTVLTQG-----------VFP-KSWSKG-YIVPLHK--SGDK-C--DPGNYRGIAISSCLGKFFTLIINGRLTKFL--KKYKILNRY-QIGFRKG-FRTTDHLLVLKTLIDSYKSS---------H-----KPLFTCFIDFKKAYDSVWREGLLYKL-IKIGCSGRFITLLQSMYSDVRSSVK--LDQG---ITPSFS------SHVGVKQGCNLSPTLFNIFIN-DIPEIFSSSCDPVKLDNTSK-----------------------LNCLLYADDLVILSDSA--------TGLENCL------QKLKMYADKWK-L--TVNMKK--SKVLVFGPQQ-----------------------------YRRQFTTGKWDYGGEPL-ECVDEYTYLGLKFHFSGN-FKSA-LKSLYNKATRVYHCILNRLSNVENVSIQVLLKLFSSLVVPVLLYGCEI
>RTE-1
EIRHVLRSFPNGKAAGQ-DKISADFLKSC-----HDN----------------VIDLITDRFNRYLHSR-----------NVP-KPWKTS-KTTLIFK--KGDR-E--NLENYRPICLLPVLYKVFTKCLLNRMRRSL----DEAQPVE-QAGFRRS-FSTIDHIHSLQRLLEVGREY---------Q-----IPLTLVFIDFKKAFDSVEHQAIWKSL-DEQGADGAYIDLLKECYKNCTTNFT--PFHR---PVAV-P------VTKGVRQGDPISPNLFSACLE-HVFRKLSWIELKGEAEDYDTI-------------PGMRVNGRNLTNLRFADDIVLIANHP--------NIASKML------QELVQKCSEVG-L--EINTGK--TKVLRNRFAD-------------------------------PSKVYFGSPSPTTQL-DDVDEYIYLGRQINAQNN-LMPE-IHRRRRAAWAAFNGIKNT--TDSITDKKIRANLFDSIVLPALTYGSEA
>RTEX-3_VC
EVEAALSSLSNGRSPGL-GMVPAECYKYAKRIPREGD--------EDRVSVNVIAPAIRDLFQHIWDTG-----------DVP-DQFCVA-SLSPLFK--KGDP-R--VKDNYRGLAVGCAIAKCYATVLDRRLAAFG--DKDGVRCRF-QAGSRQK-RSTVHQLFVVRHLKSRYERPGS-------N-----QALYACQVDFEKAFDRVPRASLWQRL-EERGVHGPMLAALKASYERVLQRVK--VNGR---LGSIFA------SLQGVKQGCPMSPNLFGFFIE-VIADYLEARDGMDEWFNTRAH-------------ECPVINDRRLPLLFYADDLTLFATSL--------ARLQFSL------KLLIEFCAAFG-M--RCNVRK--CEALVVAASV--------DVVKRAFEGVRLMLPLRT-DGSLWHPPMVGSLLVPSPI-NWCGRVRYLGLYWGPASP-FASC-VNELLEAGRRAMFGLSNRLDENRVWAPAVRLQAFDTQVRSVLCYGAEV
>RTEX-4_VC
EVARAVDRLPNSKAPGL-EVAPSECYRYARLPREEEGSASGNGGGRRRGEVNQLVPVLHVLLEHIRATG-----------DFP-RQFTTT-VLTPIYK--KGDP-S--MPSNYRGIAVGGALAKCYALVLLDRLVRTG--ETLSLRHRG-QAGFRRG-FGTTHHLFAKQYLTTRHSQPG--------Q-----RPLIIVQIDFEKAFDKVPREIMWLRL-QERGVEGSMLRSLMRAYDKVTMVIK--TNGK---AGGEFE------SKQGVKQGCPLSTELFGLYIE-TLADVIDMHDGINTGARPEDA---------------PEVGNERVSILLYADDVSLLATTP--------GRMGELL------NIVDMFCDDFG-M--RPNVSK--CERLVFASDS-------------------------D-TRSAVQASCDELRLAGEAI-PAKDSARYLGLVYGPERQFWACR--QQLYDTARAAMFALSAKLDKLKLFAPDVRMRCFDTQVRAILLYGCQA
>Proto2-1_HM
-IINCISQLNSNKSPDS-CGLSAEHLKNS-----HNN---------------NLLLWLAKFYNSILSNG-----------KVP-NDLSTS-TIIPLVKSYKKSL-N--NPDNYRGISILPIFTKLLEYLILLICPSIT------DSHSH-QFGFKKN-SSTLHAEFLLSETVKHYKNN---------N-----TPLYMCSLDANKAFDTCNWDLLFEKLYFQKKLPLSVVHTISSLYHSGTANVS--YQGV---TSNQFS------LSQGVRQGSILSPHLYNIYTE-SILNEIVSECKVGSTINGIY-----------------------TGVIAYADDVILLSPTI--------SGLQELI------NRFQTYGVANF-I--KLNTEK--TEFLISGKSY-------------------------I-XNNVIKINGVSIYLQNKLK-HLGFQWDNDTSKNKIATL-QKTN-LNERITQFQSVAKALIDS--GIRYCQPSTIVHLYNTLTVPKLIYGLEL
>Proto2-1_SK
EVKEYIMRLSGRKAVGT-DNISPEHLKHA-----SDS----------------LYVLLSLCLTGMLVHG-----------YLP-NELLET-IIVPIIKDRSGDI-T--SRDNYRPIAVATSMSKLLELILLKRLEDFI------TTTDF-QFGFKSN-HSTDMCVYVVKEIIDFYKSH---------N-----SPVFLCFMDASKAFDRVNHWSLFKKL-IERHVPLFIVRLLMYWYNSQQFYVK--WGSV---MSDSFG------VSNGVRQGGILSPFLFNLYVD-DLSIELGNISVGLKINSMF------------------------INHMFYADDLILVSPSI--------KGLNFLV------KKCENYANEFD-I--LFNFKK--SVCMYNLPSQ------------------------------CGIKRVPNVYLNGKPL-KFVSQYCYLGYHFTQDGK-DSIC-MRKQIRGLFARANFLLRR---FSKCSLPVKCTLFRSYCSN--LYCSYL
>Proto2-3_CS1
-VKKAVSGLKTGKSDGQ-NQQSDHLINGT------PL----------------LFRKLAQLFTAMINHG-----------FAP-DSFLLG-TLSPIVKNGRKSI-N--SSSNYRGITLSSILGKILDRIIMNRFSGSL------YSNDF-QFGFKQS-HSTVQCTLVIDEVSKYYTSN---------G-----GEIYIMLLDASQAFDRVNYVKLFRAL-SAKGMCPLICRFLAYSYTQQKVRVK--WSDH---TSEPFE------VTNGVKQGGVLSPTLFNVYVD-FVFKKLKEKRLGCHLNGHY------------------------SGAISYADDLTLLAPTK--------HALQVML------QEVNTVARDLD-I--KFNGAK--SQLVAFNKQG---------------------------------HIPITISCMGAIV-HSVDNAIHLGNSVGINSDCIR---VKKCIREMVMHCNSLCTL---FPCVDIEVKYRLFKTYCMP--LYGCQL
>Proto2-4_CS1
----ALGKLKLSKSDAD-PDLSSDHFKRA-----CPE----------------LYVHLSFLLTSMLRHT-----------TAP-SHVLCS-IIRPIPKNRKKSL-S--VSSNYRSVAISSVLLKVLDHVILKKHASVL------STSDL-QFGFKSG-LSTTQCTYVLNEVVDYYTRS---------N-----SSVFVCLLDASRAFDRVHYIKLFNLL-RSRDLCPLLIKLMLNMYSSQSLAVK--WQNK---VSSSFR------CSNGIKQGAVLSPVLFCVYMD-SLLIRLKESRLGCYVGNVF------------------------VGAVSYADDITLIAPTL--------KSAQSLL------DICEQFASEFH-V--LFNSTK--SNVIVLNNPF------------------------------RKNYDLHNLVLNNAAI-PYTDRALHLGSFIGKDAN-KFNI-KKAMQDLNARVNMLVCNY----SFSYFDTLCFLFKSYCTS--YYGSPL
>DongAG
-IREATQYTRNGAAPGP-DFVYNFWYKKL------IT----------------IHEQIAACFNTVLEDS----------RKLP-KFITGG-VTYFLPK--DQNT-K--NPAKYRPLTCLSNLNKVLSSVITQKVKDHC--DTNNVMTEE-QTGRRKNTQGCKDQVIIDAVIVGQAAKK---------Q-----RNLDMAYIDYKKAYDSVPHSYLLKVL-QLYKVDGNVIKLMQHAMGMWSTSLHV-TDGKVVLRSRSLN------IRRGIFQGDTFSTLWFCLAMN-PLSRTLNQQCNFGYLLKSEEI-------------------STRITHTFFMDDLKLFAETV--------QKMHHLL------KNVQGFSNDIK-M--EFGIGK--CRSIHLHRGQ----------------------------VLDADSFRANEQEEIRHM-VQGETYKFLGFLQLRGIH-YAVI-KKELQDKFLHRVSCILKS-----FLSVGNKVKAINTFAVALLTYSFGV
>R4_AL
KYEGAIRRIQPWKAPGP-DGLHAHWWKAL------PS----------------AKRLLGELVVDWLTTG-----------KVT-TGWMCRGRTILIPK--KGDR-G--DPSNYRPITCLNTCYKVLTSVMNSVILSHL--SRGEALPMN-QRAMRKREWGCTHAMVLDRAMVMDAMAQK--------K-----HSLSVAWLDYRKAYDSVSHEYIRWAI-NSVNIPRSVQLTLKRLMSDWETRFE--STQC---RPKLRSDKMK--VLNGIFQGDSLSPTLFVLCIA-PISYALNKGVGQCQSSSGWSA-----------------GYGFEIGHQFYMDDLKLYARTP--------AMLDSQI------QVVSEVSEAMG-L--HLNLSK--CAKAHYAPHG-----------------------AGG-AQEAVEGAEGSRKGEIPIL-GLRSTYKYLGVEQRLLPM-EVAL--KEFEDKFMDRAETIFAS-----ELTWGQMATAYNTIAIAGLRYVYSN
>HERO-1_BF
ELETAVKKARAGSAPGP-NGVSYQIYKKC------PK----------------VVRLLWKLFRVAWKKQ-----------CIP-SAWRRA-GGVLIPK--EKVS-T--DIKQFRNISLLNVEGKLFFSILTKRMITYL--LANNYIDTEVQKAGVPGFPGCIEHASTIWQQIQMARRQ---------K-----EDLHVVWLDLTNAYGAVPHSVIHYAL-NFFWVPETIRTMIQNYFQDFRVSVT--TPQF---TTGWQQ------LEKGIAMGCTISPLLFVLGFE-IFLIGARQVAGGIKLPSGQRL----------------------PPLRAIMDDVTSILRSA--------PCTRRVL------QRLEELTDWAR-M--RFKPSK--SRSLSLRKGK-------------------------------SSNRVFSINNQDIPT-IQQEPVKSLGRLYTSDIA-DTKR-GQELVKQAVEGLRAIDKC-----ELPGKLKVWCLQSVLIPRLKWPMKM
>HERO-1_SP
ELKNVLHKTRNASSPGQ-NGIPYKMYKKC------PR----------------LLKIIWKLMLDVWRTK-----------YIP-VQWRVA-EGVYIPKSATPNE-K--TITDFRPIALLNVEAKMFFAIPAKRLETYM--RKNGYLDTTVQKGGVGGHPGVWEHVATLWEVIKDAKTS---------Q-----KNLVAIWLDLANAFGSVPHAAIAFAL-KWYHLPESLVSLMNNYYVGLYARFS--VKDW---NSEWQK------FSVGIFMGCTLSPILFVITFN-LLNDFLKSTPAKQYHLKKRDFNV--------------------PVMKEYMDDITIITASV--------ESAGSIL------SKVNDFMDWSK-M--RIKPVK--SRSLVVHGGK------------------------------VKHIEPFAVDGQTIPG-VHNKPVKFLGRLIDGNLK-DNVA-RQDMMVSLGRWLHTIDKC-----VLTGVMKCWIYQYLIVPRMQWKLMI
>HERO-1_PP
------HKKPNNSCPGW-DAIPYLVYKRC------PI----------------LQRYIHSFFTRLWDEQ-----------VVP-EGWQIA-YIILISK--TEDT-S--KADQFRPIALGNTLGKLFFTLVQARTTEYV--LQNSYLDISVQKAFLPKMAGCVEHTQTLVSALRDAHQS---------Q-----RAITVTFLDLKNAYGTVHHSLIAYAL-KRYHFPHSILEIILSYYDLLVAQVV--TPNF---SSKWVH------YSIGLFQGCTLSTILFNITYN-MLEEWLAPLNVPGYCFKKTELE---------------------VKHLFFADDTTFVTGRY--------RENQTLL------DHTGDFFDWTETM--QARPSK--CMSLAYARVE--------------KGHNHLVEVLEQ-KSYAAINPRLVLQREVIPV-LFKQSFKFLGRRIGGTLD-DEKQ-KQHLLSQCENMLESTHQL-----SLSGAMKLWIYNNYIVAVLSWQMMI
>HERO-1_HR
EVVAIVRRCKAKATPCPLDQISVIALKRC------PI----------------LRTYLHKLIVKCWNAG-----------TIP-LCWRKA-LTILIHK--KGDA-N--DPANFRPITLQPVLYKIFSTLIKNRLHNFL--LQNNFISTNIQKGFYPTLDGLAEHTQMLSHLMKDAKRY---------Q-----RSIIIALLDLRNAFGEVNHQLINSIL-LYHHVPQLFRNLILSIYSSYAISVS--INDQ---LTPLLP------VRKGVLQGDPCSPLLFNLCFN-PLMKILEGDEFKQCGYLWGPT-----------------SDVRARSWLQFADDTAIIAHNS--------ESAQKLI------DLNLAWCRWSD-M--QMRVDK--CCVFGMMKKD-------------------------G-SYDQFLPRLTIDNIPIPPV-ELGSGFKYLGKIYDAELK-DTKA-KEEMVSKLTRLLKRTTDL-----KVSTQMKLQVLRRFIPSQLKFELRS
>HERO-3_BF
---AVLSKRCATSAPGP-DGIMYGHLKHL------PA----------------CHLFLSTLFSKLLESG-----------DPP-TSWSSG-NVSLIHK--DGSP-E--AAENFRMICLTSCVSKIFHQILSERWAKYM--TCNDLIDPETQKAFLTGINGCVEHVQVMREILAHAKKN---------R-----RTVHITWFDLADAFGSVEHELIYYQM-ERNGFPPIITTYIKNLYSRLKGKVK--GPGW---ESDPFP------FGRGVFQGDNLSPIIFLTVFQ-PILQHLKGVEQQHGYNLNDKH----------------------YVTLPFADDFCLITTNK--------RQHQKLI------TQISSNTKSMN-L--KLKPRK--CKSMSIVSGK-------------------------------PSDISFTIDGDPVKT-TKDAPEKFLGGYITFLSK-TKET-YDILAKTIETTVENINKS-----AIRNEYKLRVYMEYAFPSWRYMLMV
>LIN9_SM
EILEALKN-STDSAPGE-DNIPLRQWIIW-----NND------------------GVLFDMFNYIKRTH-----------DIP-DMWKNY-TTTLLIK--PGKSQESNIPANWRPISILPTSYRIFMKVLNKRVLEWA--NRGELISKW-QKAVDKA-NGCDEHSYVIQALIEKANRSYYK------N-----EQCHLAFLDLADAFGSIPFQVIWHTL-KNMGMDEETINLLKEIYKDCSTKYK--CGKN---ESEKIK------ITKGVRQGCPLSMTLFSLCIQ-YLIQGIAEKKKGATIAGQE------------------------VCILAYADDLVIVANTA--------KDMQMLL------TTIENLAKQAD-L--IFKPAK--CGYYRDPRDK--------------------------------KSMMKIYGKEISIV-DEKNVYTYLGVRIGDTKK-KD---LNVRFEEVKKKTTAIFKS-----KLRSDQKLEAYNIFCQSKFVYILQG
>R5-1_SM
---AAYSCLDTHSAPGS-DKITFSDWRRL-----DPD-----------------FEFLAALFNNILRTG-----------KSP-NKWKTF-RTKLIIK--PGKEHSPHEVSSWRPLAILDTAYRFFATILNNRLLSWI--AKRNLLCSN-QKAVGIP-DGCAEHNTVISLAKEWAVIN---------G-----KDINIVWLDLADAFGSVPHDLIWHSL-SRLKLKNKTINLIKDMYNDCYTVYE--CEGK---HTKTIK------VNNGVKQGCPMSMTLFSLTIN-FILQNILKEYPLIIHNHN-------------------------ISIMAYADDLVLIADTR--------EKMRKMI------KDITKYTDSAT-L--KFRPSK--CGYFQLKRNH-------------------------------NDPPITLYDEQIPII-DENHLYKYLGVDFGQKGK-HN---IDTILNTALDDTTKILSS-----DLHPAQKLQAYKTFIHSRLIFPFRN
>R5-2_SM
----------DNTSPGI-DGIQYKDLALL-----DPE-----------------GILLSFLFNKIISSK-----------IIP-TSWKTF-KTILIPK--PDKTDNYDKVSSWRPIALLSVIYKVFASILTTRLTSWV--ICNDILHIG-QKGGSVH-EGCVEHNSILSSALEHSKYSK--------N-----SPLAIAWLDIKDAFGSVPHDYLWSVL-KTIGVSEEFITIVKLLYTDTQSFYS--CGPI---VTPNLS------IKKGVKQGCPLSMILFSIAIN-PVLEAISRSCIEPFMIGDSP-----------------------VQVLAYADDIALVANNV--------ENLQKIV------DVAVEAATEIG-F--EYRPEK--CGYMQLPRVN-------------------------------INGEILINEKEIKKL-LSKEFYQYLGVPVGEDND-QS---PYAILDKVVSDTKKIADS-----GLFGWQKLKAYKIFIHSRLTFAF--
>R5
--------FASKSAAGL-DWITYEDIKLG-----DPS-----------------GEILQPIFEYIVQNN-----------ICP-SEGKAS-RTIMIPK--PGKSDY-SDPSSWRPITITSAVYRLLMKYLTWELYNWI--LLNQMLSRS-QKSLGKF-EGCHDHNAMLNMLIQDVRRQTNPSNPINKN-----KRLYIVFLDFTNAFGSVPLDTLMYVP-QRFGLGTSALTLIKNLYLDNYTNVT--CGES---KIENVK------LNKGVKQGCPLSMLLFNIFIN-IIIRAIEAMPDVHGYPLGDMD----------------------IRILAYADDIALISDSH--------KDLQEMV------YKAEYIGRILG-L--LFNPSK--CALMDIPHDK------------------------------KRTPPILVNGEMIKCV-GKADPYKYLGTFRSWFRK-LD---IKELLQMMMDETKLITES-----NLHPHQKIHAYETFIHSQLPFHL--

>Utopia-1_PCaps
EVEDQLHHVSALSAPGL-DGVGYGVFKQF-----NVE----------------LLPLLLAAFRFCWQHQ-----------RIP-RSWKIG-AVKLLYK--KGDP-T--RPGNWRPICLQAAVYKLYAGILARRFTHWM--ESNNRHTNS-QKGFRSF-NGCADHNYVAAAMSDQARRH---------H-----RPLYIVWYDLQNAFGSVPHAMMWYVL-EKLGVAPSFVQRCRDIYTDAAFMVSN-SKDG---MTAPIH------QRVGVFQGCPLSPHLFTATLI-PLLRALDKLKDVGVKMSGEDT----------------------PSVTAYADDLKVFSSTR--------AAITRQH------DLMQRFLKWSG-M--RANAAK--CSSLGVTPDG------------------------HG-VLQQDKLRLSIHGDSIPTV-SLSESYQYLGVGDGVNHE-QRRLEMNSLLATVKRHATALFAS-----GLAPWQILKAYKVYLLPRLEYALRF
>Utopia-1_PCinn
DIEAQLNRVNLNSSPGL-AGVGYDIYKRF-----TAQ----------------LLPALAAAFACCWKHK-----------CAP-QSWKVG-TVRLIFK--KGSR-G--DPSNWRPKCLQQTIYKLYAGVLAGCFTRXL--DANERHAPA-QKGFRSV-NGCGEHNFVASALIDQARRK---------H-----RELRIIWYDLKNAFGSVLHELLWYIL-ELLGVPPEFVGRCQGIYDKAVFVIAN-ERDG---PSAPVA------LRVGVFQGCPLSPHLFTAVIT-PLLLALDKLKGAGVKLSGEDR----------------------PGACAFADDSKVFSTTK--------AGIDQQH------KPVTNFLHWTR-L--QANPSK--CRSLSVTKNT------------------------RC-NLVSGNLEAQLDDEKIPSL-ILHESYTHLGIEDGFDHA-MRRSELSPAIAELERDATALLQS-----GLAPWQVVKAVKTYLYPRVEYALRH
>Utopia-1_PInfe
EVEDQLQRVRGTSSPGL-DGVGYDVYKTF-----TQQ----------------LLPALHAAFSRCWTDQ-----------RVP-QSWKLG-VVRLLFK--KGDR-Q--DPANWRPICLQQAVYKLYAGILAHRFTRWL--DANTRHADA-QKGFRAV-NGCGEHNFLAATLTDNARRR---------R-----RELHVVWYDIKNAFGSVPHELLWEVL-RRMGVPAQFIACCQGIYDAAAFTVGN-AADG---TTAPIQ------LRLGVFQGCPLSPHLFTAVIS-PLLHALKRLPGTGVQLSAVDR----------------------PGASAYADDLKVFSDTK--------DGITRQH------QLVTDFLRWTG-M--VANPSK--CSTMSVQRDN------------------------RG-VLKTANLTLQLDGAQIPAL-GMTEAYAYLGIGDGFDHV-RRRVELAPKLRELKADTTALMQS-----GLAPWQVVKALKVYIYPRVEYALRH
>Utopia-1_PLate
DIEDQLHGTRGAASPGL-DGVGYDIYKRF-----APQ----------------LLPALHAAFECCWQHK-----------RVP-QSWKIG-VVRLLFK--KGAR-E--DPANWRPICLQQAIYKLYAGALARRFKRWR--ASNGRYANA-QKGFRAV-NGCGEHNFLAATMVDQARRK---------R-----RELHTVWYDVKNAFGSVGHKVLWDAL-ERLQVPAPFIECCRNLYDHAVFTVGN-VADG---TTAPVL------QRMGVFQGCPLSPDLFTAAIS-PLLHALERLPDTGVQLSGDDR----------------------PGASAYADDLKIFSGTV--------DGVKRQH------ELVADFFRWTG-L--VANPTK--CCTMSVQRDR------------------------RG-VLKTCDLNLQLDGTPIPAL-TMNASYAYLGIGDGFDYV-RRRIELAPALTQLKDDATALLQS-----GLAPWQVVKAVKVYLYPRVEYALRH
>Utopia-1_PSoja
DIESQLQHAHGTSSPGL-DGVGYDVYQHF-----AAQ----------------LLPVLATAFQKCWEAK-----------RVP-QSWKLG-VVRLLHK--KGAR-E--DPANWRPICLQQAIYKLYTGVLARRLVRWL--DANDRHAPG-QKGFRAV-NGCGEHNFLAATLVDQARRK---------R-----RQLYEVWYDFRNAFGSVPFALLWDAL-ARLGVPEDYVTMCKGLYESAAFVVGN-AADG---TTAPIS------LRVGVFQGCPLSPQLFNAAIS-PLLFALKRLPATGVPLSGDDC----------------------PGASAYADDLKIFSGTE--------DGIKRQH------ALVADFLRWTG-M--AANPSK--CSAMSIQRDR------------------------RG-VLKADDLKLELDGSPIPAL-SMSASYTYLGVGDGFDHT-RRRVELAPTLKQLKDDATALLQS-----GLAPWQVVKAVKTYLYPRVEYALRH
>Utopia-1_PArrh
EVEDQLKHAKGNTSPGH-DGIGYDVYKRF-----TLQ----------------LARLLAVAFNFCWAHG-----------RVP-AIWKVG-NVRLLYK--KGDE-R--DPDNWRPICLQPAIYKLYTGLLARRLSSWL--EANDRLPMT-QKGFRAF-NGCHENNFVATTLLDQSRRL---------H-----RRLYTVWYDLKDAFGSLPQELMWRVL-VDLGATPAFVDRCRSLYDGAVYTVTN-AADG---ESRPIT------REVGVFQGCPLSPLLFVTALV-PLLRRLDDLAGVGVQLAPDVR----------------------QCSAAYADDMKLFCDSA--------VGIQRCH------DAFTAFLRWTG-L--RANPRK--CAALGVTTTT------------------------RGNPVVDSDFHLELHGEVIPAL-GLKESYTYLGVGDGFDHA-RHRVQLDEKLTELRHDAMALIKS-----KLAPWQVLKALKVYVYPRIEYALRH
>Utopia-1_PInsi
EIEDQLNNAKTGTAPGL-DGIPYDVYVRF-----KLP----------------MLDLLHAIFHVCWAHE-----------RVP-ATWKVG-YVRLIYK-GKGDR-M--NPSNWRPICLQQTLYKLYSGVLAARFQQWM--NVNQRFTFA-QKGFRSF-NGCNEHNFLSTTLYEQARRT---------Q-----KKLFVVWYDLRNAFGSIPQEYMWRTL-ALLGVPDAFLATARDIYTSSYFIVD--GKHG---TTEPIH------QGRGVYQGCPLSPYLFIAALT-PLMFVLDSLKKSMGVWLAADTY---------------------ECCSAYADDLKIFSKSI--------DGTRTLH------XVVLEFLAWTC-M--EANATK--CALMVSDGAA--------------------DAFDRA-GTSHRDLVLRIGDAPIPRL-TGRDGYVYLGVLDGPHYT-LQRVALADTLREWSRDAVALMQS-----PLAPWQIINALKTYVLSRADYPLRH
>Utopia-1_PUlti
EVEDQLDRVVASSSPGL-DGVGYDVFKRF-----RLQ----------------LLPLLHAAYQCCWRHR-----------RVP-ATWKVG-LVRLLHK--KGDR-A--EPNNWRPICLQQAIYKVYSGLLARRLSRWL--EANERFTTA-QKGFREF-NGCHEHNFVASSLLDQTRRL---------H-----RKLYAVWYDLRNAFGSMPQPLMWRVL-ARLGVDTAFLQRCEDIYADSFFVVGN-AADG---ATDPVR------QEVGVYQGCPLSPLLFISALI-PLLRALQRLPGVGVPLADGVR----------------------PCTTAYADDLKVFSDSA--------AGIQQCH------GTVARFLRWTG-L--RANASK--CALLPVTTTA------------------------RGNPAIDDTLQLELHGDAIARL-TLQSSYAYLGVGDGFDHV-QHRVQLAPKLAELKRDAVALLRS-----GLAPWQVLKAIKVYLYPRIEYALRH
>Utopia-1_PVexa
EIEDHLLTARRRSAPGH-DGVGYDILHRF-----KTE----------------LLPLLHAAYAFCWQYK-----------RLP-APWKVG-VVRLVHK--KGPR-S--VPSNWRPICLQPTLYKVFAGVLARRFSRWL--EANDRLTPA-QKGFREV-NGCNEHSFTSAMAIDDARRR---------G-----KSLYMVWYDLANAFGSIPPALIWRTM-AAIGVDPGFVACCQGIYADSHYTVLN-TATG---ATPPIA------HRLGVYQGCPLSPFLFLVGVM-PLLRRLIADPTAGVELAPNTR----------------------VGATAFADDIKTLSSTK--------EGIEAAH------STVADFLKWST-M--AANPAK--CAAFGTRLHE------------------------R--RRVADAPTLRLHGEELPTL-EMSAAYTYLGIGDGFDHA-VTDFQLDTKLKEMRQQTATLLRS-----GLRPAQIVKAIKTYIYSRVEYALRH
>Utopia-1_SDicl
EVEDALNNVTCGTAPGL-DGVPYDAYYKY-----RLV----------------LLPLLTTLFNRCWSER-----------RVP-ASWKVS-MTTLVHK--KGSV-D--DIANWRPLALQSTLYKLYASITKTRLSGWL--ETNERLNNM-QKGFRDF-NGCHEHNFVAQTLMQSTRRT---------K-----GKLFVVWYDLKNAFGSMPHNFLWTVL-RRLRVPDEFVELVQDIYRDAATVVL--TKDG---LTAPVP------QKTGVFQGCPLSPLLFIAGLA-PLMDALAAVRDTAGATLAPGLR---------------------QTGTAFADDIKIFSNSR--------AGIRSLH------QLVCDFLRWSK-M--EANPTK--CAFLGFEHVG-----------------------SRC--CPTPDVELLLGDQAIPHLGTVDDGYKYLGIKEAFDDV-TVRFQLTDMFHDLKCKITLLCKS-----GLAPWQIIRAIKSHIYSRLEYPLRH
>R2I-1_PI
EVEDQLTRAAKTSSPGH-DGIDYGIYSRF-----AAQ----------------LVPLLHAVFQFCWRHR-----------RVP-RLWKVG-IVRLIHK--KGDP-R--QPTNWRPICLQPTIYKLYSGLLAHRLSRWL--EGNDRLPMA-QKGFRAF-NGCHEHNFMATTLLDQTRRQ---------H-----RKLYQVWYDLRNAFGSLPQQLMWRVL-RHLGVDSGFIDRCRDIYRDSAFVVAN-AADG---ATDPVR------QEVGVYQGCPLSPLLFVAALV-PLVRRLEKLDGVGVPLADGVR----------------------PCTTAYADDLKVFSDSA--------AGIRKCH------DTVAGFLAWTG-L--RANPGK--CASLAVTTNA------------------------RGNPTRDSSMRLEVHDAAITTL-SLHESYRYLGVGDGYDHV-RHRLQLEPKLKQLKREAVALLTS-----GLAPWQVVRALKVYVYPKVEYALRH

>NeSL-1
--VAFALRKTKDTAQGA-DGLRYHHLQWF-----DPS-----------------GELLAKVYNECQRHR-----------KIP-KHWKEA-ETILLFK--NGDQ-S--KPENWRPISLMPVIYKLYSSLWNRRIRAVP-----NVLSKC-QRGFQER-EGCNESLAILRTAIDVAKGK---------R-----RNLAVAWLDLTNAFGSIPHELIEYAL-TAYGFPQMVVDVVKDMYQGASMRVK--NATE---KSDRIP------IMSGVKQGDPISPTLFNICLE-TVIRRHLESANGHQCLKTR------------------------IKVLAFADDMAILTDSP--------DQLQREL------SKLDNDCTPLN-L--IFKPAK--CASLVIQKGV------------------------------VRSASIKLKGNAIRCL-DENTTYKYLGVQTGSAAR-ISAM---DLLEKVTKELECVVKS-----DLTPPQKLDCLKTFTLSKLTYMYGN
>YURECi
EVEAVLSGLNVQSAPGS-DGLSYRFWKGL-----DPS-----------------GRLLSCLFEIVRRHG-----------RIP-GAWPTC-SVILLCKDAQGDV-Q--DVGNWRPITICRTLYKLYAAVIARRIQTWA--KQGGVLSRL-QKGFMPV-EGVFEHVFMLDTVLSDAKLR---------R-----KNLLAVFLDVRNAFGSVRHECLLKVL-RHFDAPHYLVELVRDIYTGATCRVR--SSVG---ETGDIP------CDRGVRQGYPLSGILFNLVTE-VLIPGLSAGNDGYRMACLGGKL---------------------TQVLAYADDLVVVTENR--------DQMLRQL------GVCEEFGRWAG-L--AFNQRK--CGLIGWRTLR------------------------GG-RRVALEDPLLLNGVEIPLL-RPGEHYKYLGAMTGVMSV-PRTGS--QLIKDFRARLQRLFTS-----FLTPHQKLIALKRFLLPSLSFHLRV
>RandI-6
--QRCMQALSRNKSPGP-DGIPNELLKCM-----PEA----------------LQSAVHTLMCVAWIKA-----------ELP-AGWSTS-DTILLYK--KADP-L--SISNYRPIALCNTLYKLYTSLVTRAATEAC--TDLLIHSEA-QEGFQKH-KGTERQIMNLLHVIEDAALT---------K-----RDLYVAYIDFSNAFGTIDHDRLLTIM-HHLGLPTDFIEVVRNLYSSANTTIR--TTHG---RTNPVH------IRRGTMQGDTLSPLLFIIFLE-PLLRWLHYGGRGYRYGCLTNS----------------ENDEHNCSSLGYADDLTVAANSR--------DNLRCQT------DKIARYAAWGG-M--RINRDK--SACTGILHHYASANSTDKSIKGPACDRTLKRLLAGHIHVGTCTKDGKRSAITLPYI-PPHKPYRYLGVEITMTHP-QLKA-VKADLTDAGVELSRYRKL--------PRQCYMLIKQCLKAKVAYSLPT
>NeSL-1_TV
----VIRNKNHLSAHGL-DGIPNSVYMLF-----PVS----------------AAKFLSILFRSIIISG-----------HIP-DCWKLS-KTVMLFK--KDDP-S--LAKNWRPIGITSCTYRIFMTLVNKALQMIP------MFHAM-QKGFVRG-ATLSEHIAVANEVLCQSTRT---------Q-----SEMFQTAIDFTNAFGTVPHQLIFDSL-EAKKVPDSIINLLKDLYKGARTAIY--TRHA---HSEIVP------VRRGVIQGCPLSPILFNCCLD-PLLYAVQRRHFEDGYRFQDKAGQYS------------------IAIQAYADDVLVISPTH--------EGMQRIL------NTVDEFQKIAK-L--KVAPQK--CVTLAKTSTA--------------------------------IQPFRIGPDEIPIK-TSMDNITYLGIPISGTKT-SRFAAATGILEKVKAQIRVVFAS-----HLALSQKIIALRVFILPQLDFYM--
>PERERE-9
-VTWALKEMH-GTAGGI-DRLTSYDLMRF-----GKN-------------------GLAGYLNMLLALA-----------YLP-TNLSTA-RVTFVPK--SSSP-V--SPEDFRPISVAPVATRCLHKILAKRWMPLF------PQERL-QFAFLNR-DGCFEAVNLLHSVIRHVHTR---------H-----TGASFALLDISRAFDTVSHDSIIRAA-KRYGAPELLCRYLNNYYRRSTSCVN--RTEL---H-----------PTCGVKQGDPLSPLLFIMVLD-EVLEGLDPMTHLTVDGES-------------------------LNYIAYADDLVVFAPNA--------ELLQRKL------DRISILLHEAG-W--SVNPEK--SRTLDLISGG----------------------HSK--ITALSQTEFTIAGMRIPPL-SAADTFDYLGIKFNFKGR-CPVA----HIDLLNNYLTEISCA-----PLKPQQRMKILKDNLLPRLLYPLTL
>R2-1_PM
----------KDKSPGQ-DNITLSDLRTL------------------------PIKYLLDILNIILYIQ-----------DIP-QIWKQH-RTRLIPK--TKEELE--KPSNWRPITISSIVIRLLHKILSYRLGQQL------KLNYR-QKAFLPV-DGCFENSALLHFIIHNARQK---------H-----ENTQIVSIDLSKAFDSVSHESIIRAL-NRFNLSKESITYLTNIYKCNLTDIV--FGST---IMRNIN------LKRGVKQGDPLSPLLFNMIMD-ELLDNLPTYIGVNVGNQK-------------------------VNSMMFADDLILFAETE--------CGMNKLL------DITTKFLDDRH-L--KININK--CNSLRFIKYG----------------------KQKT-FSVATTSSYFINNEPINPV-SYVKGFKYLGIEFDPRGK-RSI-----SCNLLAAMLNKLTRA-----PLKPEKKVYLINNNLIPRIIHQLVL
>R2_DM
----------LSSSPGP-DGITPKSAREV------------------------PSGIMLRIMNLILWCG-----------NLP-HSIRLA-RTVFIPK--TVTA-K--RPQDFRPISVPSVLVRQLNAILATRLNSSI------NWDPR-QRGFLPT-DGCADNATIVDLVLRHSHKH---------F-----RSCYIANLDVSKAFDSLSHASIYDTL-RAYGAPKGFVDYVQNTYEGGGTSLN--GDGW---SSEEFV------PARGVKQGDPLSPILFNLVMD-RLLRTLPSEIGAKVGNAI-------------------------TNAAAFADDLVLFAETR--------MGLQVLL------DKTLDFLSIVG-L--KLNADK--CFTVGIKGQP----------------------KQK--CTVLEAQSFYVGSSEIPSL-KRTDEWKYLGINFTATGR-VRCN----PAEDIGPKLQRLTKA-----PLKPQQRLFALRTVLIPQLYHKLAL
>R2Ci-B
---GSTLKSTTPSAPGP-DKLTLDGVKRI------------------------PIAELVSHYNLWLYAG-----------YQP-EGLREG-ITTLIPK--IKGT-R--DPAKLRPITVSSFICRIFHRCLAQRMETSL------PLGER-QKAFRKV-DGICHNIWSLRSLIHNSKDN---------L-----KELNITFLDVRKAFDSISHKSLGIAA-ARLGLPPPLITYISNLYPNCSTKLK--VNGK---ISKPIE------VRRGVRQGDPLSPLLFNAVMD-WALSELDPRVGVQIGEQR-------------------------INHLAFADDIILVSSTK--------IGMVSSI------NTLSRHLAKSG-L--EISAGK--EGKSASMAIV-------------------VDGKKKM-WTVDPLPRFKVNSQKIPAL-SITQQYKYLGINIDAQGA-RND-----AARILTEGLAELSRA-----PLKPQQRLYLLRVHLLPKLQHGLVL
>R2-1_SM
EVEWAVKNIKKSTAAGP-DGLTALALKKI------------------------PYSELVKLFNIILLVG-----------FLP-DVLKNS-RTILIPE--VDNP-Q--GGGDYRPISINSVLTRTLNKILAKRVSEGD------FGING-QKGFKSV-DGCLENLATVESILADARMK---------K-----NKLAVVFLDMSKAFDSVNHESIVRAG-EIKGYPKLLMTYVKECYNDATTNV----AGV---TAK---------FNRGVKQGDPLSPALFNNVID-LAIERVSGTGIGYNMGGKK------------------------YSVVAYADDLVLFGESR--------EGLQIAL------TALLEELKLNG-L--TPNPAK--SASLTFERSG-------------------------P-HWFASTDTVTALGDQIPAM-GNIETYKYLGIKFNSCGV-VKGS----LPGIYTKKLELISKA-----PLKPQQRLAMLTDFLIPGVLHQAVF
>R2_AM
EVSAAVKLMDSSGATGP-DGFSVRSLKCT------------------------PSRVLAKVFNLFLLEE-----------KLP-AFLMTS-RTVLVPK--VKEP-K--APTDYRPISVSSTLVRLFHKILARRLTLAS------GLDSR-QRGFVPV-DGCAENLVVLESAIRSAKNY---------K-----RSLFVASMDIKNAFGSVAHEAIFEAL-SKSGAPDSFVTYVRNCYDGFASVVK--LGRD---TAQTT-------VRQGVLQGDPLSPILFNLVID-QIIRSLPETVGVQLDANTK------------------------LNSMAFADDLILLSSSE--------AGMRRML------GVLAGVSSKFG-L--IFHPGK--CKYLAMIWAG----------------------KQKK-MKIATDLSFEIGGGFMTPV-GVTETWKYLGAYLGQIGI-QPA------RLSLQTFLERIAKS-----PLKPQQKLYLIRVHLLPKLIYPLVM
>R2_PS
ELENALRSTPSKTAKGV-DGVGLEELKRV------------------------PRRTLFNILNGLWT-------------HVP-ESLYKG-RITLIPK--KSLP-E--LAGDFRPICVLPVVVRLLHRILAKRLAIVQ-------HTEF-QAGFQSG-RSTSENIFLLRTILESLPAG---------K-----ESMYIALLDFRKAFDSVNHTVLCGLL-RDLGLPERLTGYVESIYRSVHLTL----------GDDWFV------QGRGVLQGDPISPFLFNLMID-YILSGTQAGVGVGVGERL-------------------------VSSLAYADDLALLASSR--------RGLNANL------ESVLARARSVN-L--ALGINK--CATIGKRWLG-----------------------REK-KMILDREPFLLEGVAIPVY-RWNNIYKYLGIETSPGAA-ARWS-----VTGLRNRLSKLESA-----CLKPQQRMHLLRCYLLPGLYYGLIH
>R2-1_TSP
-----------PTAVGP-DGIALEDIKKL-----NTY-------------------DIASLFNLWLKAG-----------DLP-ASVKAS-RTIFLPK--SDGT-T--DISNCRPITIASAMYRLFSRIITRRLAARL------ELNVR-QKAFRPEMNGVFENSAILYALIKDAKVR---------S-----REICVTTLDLAKAFDTVPHSRILRAL-RKNNVDPESVDLISKMLTG-TTYAE--IKGL---QGKLIP------IRNGVRQGDPLSPLLFSLFID-EIIGRLQACGPAYDFHGEK------------------------ICILAFADDLTLVADSA--------AGMKILL------KAACDFLEESG-M--SLNAEK--CRTLCITRSP----------------RSRKTFVNPA-AKFIISDWKTGISSEIPSL-CATDTFRFLGHTFDGEGK-IHID-----TEEIRSMLKSVKSA-----PLKPEQKVALIRSHLLPRLQFLFST
>R2_LP
EVMDSLQGMKNG-APGP-DKITLPFLQKR-----LKN---------------GIHVSLANVFNLWQFSG-----------RIP-ECMKSN-RSVLIPK--GKSNLR--DVRNWRPITISSIVLRLYTRILARRLERAV------QINPR-QRGFVPQ-AGCRDNIFLLQSAMRRAKRK---------------GTLALGLLDLSKAFDTVGHKHLLTSL-ERFAVHPHFVRIVEDMYSGCSTSFR--VGSQ---STRPIV------LMRGVKQGDPMSPILFNIALD-PLLRQLEEESRGFMFREGQAP----------------------VSSLAYADDMALLAKDH--------ASLQSML------GTVDKFCSGNG-L--GLNIAK--SAGLLIRGAN------------------------KT-FTVNDCPSWLVNGETLPMI-GPEQTYRYLGASICPWTG-INSGPV---KPTLEKWIANITES-----PLKPHQRVDILCKYALPRLFYQLEL
>Cre-1_FC
-----------------------------------------------------------------------------------------------------------------RPVGIGDTWRRFFAKLVLAVSMSYA----TDCCGSD-QLCAGLR-AGVDGAIHGLSAMWREMESE---------------ENTGFVLIDADNAFNEVSRINMLWTI--RHEWPAG-ARFAFNCYRHHSLLVV--RNPG---GKPFTF-----FSKEGVTQGDPFAMIAYGVALL-PLIRKLKELNVL-------------------------------LVQSWYADDASAAGKFD--------EILRLFQ-------DLLRMGPDFG-Y--FPNASK--SILITHPDNV------------------------------VAAHHFFNETHGLGF--KISTGSRFLGGFIGDTTS-RDEY-VSTKIAD-----------------------------------------
>Cre-1_BM
-VLTTITSFKNGSAGGL-DGLSPQHFKDLINVSAGDV-------------GRSLLKSIVSLVNLMLAGS------------VP-DSIADI--LYGANL--CALMKR---DGGIRPIAVGGTLRRIVSKLCCKEVLPIL----SGMFRPI-QLGVGTK-GGCEAAVHAARTFLKG-------------G-----GAEVLVKVDLKNAFNCIDRNAFLKEV--KEHIP-SIYPYLYQCYGNPSKLVY---------KENLVE------SATGCQQGDPLGPAIFSLGIH-PVLRELKS-----------------------------------SLNLWYLDDGTLGGDIS--------TVLKDL-------EYLKSALASLG-L--ELNFAK--CELFINASCC-------------------------S-VPVSDVFAKFNTAAPNIKV-VDENSLMLLGAPILDGS--IDAY-IDEQIDKFSQCSNNLFEI------NSHMALFIIRHCLFVPKFTYVLRC
>Cre-1_HM
----------------------------------TLR--------------EEIATFTKNIATKSYQPD------------IV-QPYIAC-RLIPLDK-----------NPGIRPIGIGEVLRRIVGKTISHHCQKEI----KEAAGPL-QTCAGHG-AGAEAAIHAMQKIFHQ-------------E-----DTDGVLLIDARNAFNCLNRSVALHNI---QITCPILAMYLVNTYRKPAKLFI--YGGE---TIF---------SKEGTTQGDPLAMPWYSLSTV-TIINTLKLVIPD-------------------------------VKQVWLADDATAAGKL---------QSLKKWY------KCLEDVGGLYG-Y--YVNQSK--CWLIVKSDNQ---------------------------------AEEAKLIFGNSIN-ITTQGKRHLGAALGSEAY-KKVY-CEDLVSKWSKELNNLCEI----ATTQPQAAYSAFIKGYRSKFTYFLRT
>Cre-1_MB
----------------------------------------------------------LNKIFHHIANN-----------TVP-ES-IRH-ALCSINY--TILEKA---NGKFRPVGTDSIFNKVVNRALLEQQQPHI----AHLL----QASPELA-VGVKDGISAAVGMAFGELQACEST-----P------GWTMLSLDFKSAFNYTDRARLHEIV--ADKVPGLLRAFERHYARPTTHCIVD-KFFK---VIDID-------VGQGIVQGNELSPFFFALYSC-EVLGLLDATTDYR------------------------------CKVIKYLDDIVLMGPAE--------DVAADVE-------IVKARAESAG-L--HLQPSK--SRFYMPRHHS----------------------------ASITAIKSVLPDAVRETA---NTGMTVLGTPIGRREW-MKKQ-LNDKAKHIAGKLNDMLTT-----GVSLQALLTA---------------
>Cnl1
-IQKALDSFKPDTAPGV-SGWSVPLLKTA-----AK---------------REPVKQFLQLLCAAIANN-----------TAPGRSMLRTSRLIPLKK---D-------DGSIRPIAVGELIYRLCAALIISHFQPDF----LLPF----QLGVKSI-GGVEPIVRLTERVLEGS------------A---GAEFSFLASLDASNAFNRVDRAEMAAAV--KTHAPTLWRTCKWAYGDSSDLVCGD-KILQ---------------SSQGVRQGDPFGPLFFSITLR-PTLNALSQSLGP------------------------------STQALAYLDDIYLFSNDS--------QVLSKTT-------QFLADKQHI--I--KLNEKK--CKLISFD--------------------------------------------------------------------------------------------------------------------------
>CRE2
--AVITKQLGRAAAPGL-DGWTRELLVPI-----TED--------------KGLLTELTALVQDMLVGN-----------VHP-SFATRI-RACILHP--FRKE-A--GSAKVRPITPESALMKLAAHIALDSVEKSF----RSTFKGW-QYGVWGD--STEAVKRIREAYAE--------------A-----SSDTLVALDATNAYNRMSRRHILEAAYAQPELRFAFGVVNLSLGAAGELALY--ENGA---KIHALK------STEGVRQGMVLSPLLFANAMS-GIIRPLMEMHPR-------------------------------VKVVAYLDDVTLIGPH---------AAVQDFL------AEAGPQLSRVG-F--DINPAK--SHHL---------------------------------AKLEVPEALSVSGRTIPIA---QGVVRILGAGFRGDT--ASVE-EWVWEKTKTHDHYFEKLQ----SEWLPRLARLQLLRGSTVPRLNHLLR
>GilD
EMRKALFGTLNKKASGV-SGLGPVQLKAM-----KQN--------------DSFVKYLTQAYNELTTHP----------EAMSDVMAMFEFRAILIPK----------ESDGYRPIAIGKTVTNIFHRVLLKRLIRHA-----NYLSCE-QIAFKQN-AYAVGVRRAHELIS---------------R-----PGMHAVSLDTKNAFNSLPRAEVVRAL-NEAGVPKVLVDYIRNFLDLRHSRD---VKC----------------EVCGVPQGDPLSTFLFCMAIE-RLLRRLKERG---------------------------------ITFLAYADDIVAFHDEG--------YPAGVIT------QQATAEAAAMG-L--TIRSDK--CKST-----------------------------------------------------------------------------------------------------------------------------
>CZAR
------SRLTRGAAPGL-DGWTRELLYPL-----TKD--------------KALLMEITAILTDMANGN-----------VAP-EVAHRL-RATNLTV--LRKP-----NKKFPPIGAECVWAKAISLMAVDAVMPAL----KTCFKNL-QYGVGNN---IELAIQKIRRDF---------------H-----LKGSVAMLDGRNAYNAISRTAILSAVYGNTAWSPLWRVTRLLLGTEGLVGFY--EKGQ---LVHSWK------STRGVRQGMVLGPVLFSIGTI-ATLRQLESSFSN-------------------------------ASFTAYLDDVTVAAPPG---------MLGKVC------EATSRAMRALG-I--ETNEDK--TEVLNKGGPV----------------------------DMPTEYIRPFARVLGAGV-ANDPESELITQFVQRKAE-ETDR-LFRAIVELPFAKHTQVRL--LSVSALPRVTFLLRTHAPAHTRAAASG-
>GilM
---------------------------------------------------AELFTSVLTTLFSSRNWAQ----------LQP-LCEF---RLKLLPK----------SGGRWRPIAVQETLLVAFHRLLLRRT-PAL----RKLPAW--QLAFEHL-AQMKAIRAAEEL-----------------K-----RTHHLLTVDVRNAFNSVPHSVILFAL-RRAGVVQPTVAYIESFLAARHSSD---LPA----------------VPAGVPQGDPLSMAMFCQSLVWPVETYLGQ-----------------------------------YKVVAYADDLVIASEEA--------IPIDTVK------SDAQSALSRIG-L--TVELSK--CS-------------------------------------------------------------------------------------------------------------------------------
