# Supplementary material for: Convergence of retrotransposons in oomycetes and plants
Source: Mob DNA. 2017 Mar 14;8:4. doi: 10.1186/s13100-017-0087-y (PMC5348765; doi:10.1186/s13100-017-0087-y)
Supplement: Additional file 8: — Multiple amino acid sequence alignment of RNH genes and domains from diverse taxa constructed and used for the phylogenetic reconstruction in the present study. (TXT 45 kb) [file 13100_2017_87_MOESM8_ESM.txt]

>PD8_Phoenix_dactylifera
NFDGSV--M-TDRR-------SGGAGFVIRDH-FG------SLVAA-GGWGT-------TG-----------LTVVGAELWAAWAGISYARRVL---------GAGRLYLEGDSS-VVIDWIR-GADRYG--------------------------------DGHPLIRETRRL---------AMEMD-------------------------EFMAVHIFRE----------ANRAADWVAS
>Llb_Ipomoea_batatas
NSDGAC--K-SHSH-------LASAGGLLRNE-NG------LWVAG-YTCNI-------GT-----------ANSFLAELWGLREGLLLAKNR----------GFTKLIAETDSE-AVVQVLR-KDGPVT-------------------------------PDASILVKDCKLL---------LDHFQ-------------------------EIKVTHILRE----------GNQCADFLAN
>L1-13_Mad_Malus_domestica
NFDGSV--A-GD---------KAAAGFVLRNH-NG------QIIGG-GALNL-------DG-----------ATISEVEARALREGLLFAQRK----------GYTKIMVEGDSK-LVIQSVL-DRGATP-------------------------------WNLVPIIEDIKWT---------ATNFD-------------------------CIDWKHIYRE----------ANFVADAFAR
>AC3c_Aquilegia_coerulea
NADGAV--N-EK---------GAGYGGILRDR-YG------ATIAA-YV----------GV-----------KEVIQQEINGVLEGMKVARDI----------GIQKLQVCSDSL-WTTRILN-KETNGP-------------------------------WYCLSLIAAIFRI---------ANEFQ-------------------------EVSYEHVFRE----------SNQCADYLAS
>BD4b_Brachypodium_distach
NTDGSY--V-LATG-------QAGARMVLRDH-LG------AVIFS-AVRYL-------PIC----------ADALEVELVACMEGIVIALQR----------SNEPIQVETDSA-QLLAIVQ-ANAVDR-------------------------------SRYSSLIQEVKRL---------VASQR-------------------------EIKFIKIHRS----------QNSVSHDLAA
>SI7_Setaria_italica
NTDGAF--N-PDRG-------EGATGVVLRDA-SG------QFVGA-KAVWY-------PHG----------FDALTLEALACRDGVLLARDK----------GVTNLIVETDCQ-ELVKLWQ-MSTDQR-------------------------------SVIAPIIRETRLI---------SSCFE-------------------------NFDVTFVSRS----------CNRVAHQLAK


>Chronos-1_AAsta
-FDGAI--K-RIER-------VGSYGASIWKL-PNW-----DLVWA-AQGVV-------TD-----------ATVNTAEYQGLLEVLMTASRL----------KLTRLRIFGDSK-IVVHQVN-RWMQCK------------------------------QPHLQELCREAQGW---------IKRLE-------------------------DSELHHVLRV----------WNGSADHLA-
>Chronos-1_HArab
SFDGSA--R-VKRK-------SGAYSAIIWKL-PKW-----TIVAV-ASEYT-------PD-----------LTVNESEYXGLLLSFDLLADQ----------ARGRVIICVDSN-LVIRQMR-GEIDCK------------------------------APGLQLLRHRAMER---------LRLWP-------------------------SHEFLNMKRD----------WNQSADRLA-
>Chronos-1_PAlni
SFDGSA--R-VKRG-------GGAYGAIVWKL-PEW-----TILAA-ASEYA-------PD-----------LTVNEAEYRGLLLGFDLLSKL----------ERGRLIVCGDSN-LVIRQMR-GEIDCK------------------------------APGLQLLRQKALDQ---------LRSWP-------------------------KHEFLHMKRD----------WNQSADRLA-
>Chronos-1_PCaps
SFDGSA--S-VKRK-------VGAFSAVIWKL-PEW-----TVVSA-ASRFA-------PA-----------ITVNEAEYHGLLLRLDLLPTS----------DRGRIVICGDSN-LIIRQMR-GEIVCK------------------------------APKLQLMRQKAMDR---------LKVWP-------------------------KHEFLHAKRE----------WNKSADKLAN
>Chronos-1_PCinn
SFDGSA--R-VKRN-------GGTFSAIVWSL-PGW-----QVISA-ASEYK-------TN-----------LTVNEAEYHALLLCFDQLADL--------HVDRGRLIICGDSN-PVIRQMR-GEIERK------------------------------APALKKLRQTAMER---------LRSWP-------------------------NHEFLDMMRD----------WNQSADLLA-
>Chronos-1_PInfe
SFDGSA--R-VRRG-------GGAYSAILWRL-PGW-----EVVRA-RSTYA-------EG-----------LTVNEAEYNGLLLGLDLLKGQ----------DPKRLVICGDSN-LVIRQVR-GEIDCK------------------------------APALTLLRQKVMIH---------LRGWL-------------------------NHELVHVKRD----------WNASADSLA-
>Chronos-1_PLate
SFDGSA--R-VKRG-------RGAYSAILWKL-PEW-----TVLKA-RSGYA-------EG-----------LTVNEAEYNGLLLCVDLLDGM----------DLGRLVICGHSN-LVIGQVR-GEIDCK------------------------------APELTLLRQRVLDR---------LRLWS-------------------------DHELAHVKRD----------WNGSADSL--
>Chronos-1_PPara
SFDGSA--KTEKFG------GYGSCSWIIWRL-PEW-----QIVIA-ASAYL-------EH-----------TTVNLAEYTGMNHGVLAALGH----------GVEDLVIVGDSR-LAIQQSL-GVIVCR------------------------------KESIIALLNRHKEL---------TARLR-------------------------STKYLHVVRE----------YNAAADSLA-
>Chronos-1_PRamo
SFDGSA--R-VKRS-------AGAYSAIVWQL-PEW-----SIVAA-ASEFT-------VD-----------LTVNEAEYRGLLLGFKLLSDQ----------DKGRVIICGDSN-LIIRQMR-GEIDCK------------------------------APGLQVLREKAMGQ---------LKAWP-------------------------THDLLHVKRD----------WNQSADRLA-
>Chronos-1_PSoja
---GSA--R-VKRS-------GGAYSAIVWGL-PDW-----KVISA-ASEYK-------ID-----------LTVNAAEYHGLLLCFDLLANL---------DRGRRLIICGDSN-LVIRQMR-GEIECK------------------------------APSLVLLRQKAMER---------LRSWP-------------------------NHEFLHMKRD----------WNQSADRVA-
>Chronos-1_PApha
SFDGSA--K-PKRG-------GGSCGAILWKA-PEW-----SVVAA-GTQFF-------ED-----------STVNEAEYRGTIAALELASRH----------GIERLSMCGDSR-IVIQQLR-GDIECR------------------------------TPGLQVLRERALLK---------LSRFR-------------------------GAHLVQVTRD----------YNASADLI--
>Chronos-1_PArrh
SFDGSA--K-PKRS-------GASCSAVLWHL-PSW-----KVKAA-ASWYW-------VD-----------GTVNEAEYRGAIKAFELAVSH----------GLDEVIVFGDSR-IIIQQLR-GEIECR------------------------------TPALQVLHAKALAV---------LAKFK-------------------------RAHLVHVKRD----------FNAAADLI--
>Chronos-1_PInsi
SFDGSA--K-PKRE-------KASCGAVLWKT-PEW-----KVVEA-EARCS-------ND-----------GTVNEAEYRGLLAGLDIAKRH----------GVKRLIICGDSR-LVIQQIR-GEMECR------------------------------SPGLQLLHAQAIIE---------LGTFE-------------------------RVDLVHVVRA----------YNAAADLI--
>Chronos-1_PIrre
SFDGAA--K-LKSS-------QGSAGFVLWKL-PEW-----DIAKA-RGVHL-------EN-----------VTVNEVEYHGMLSGLQLAINR----------QIKEIAVVSDSR-IAIQQAQ-GLINCN------------------------------TVNLQRLLRRYEEL---------ATRFS-------------------------KIQLIHVKRE----------FNSSADYLT-
>Chronos-1_PVexa
SFDGSA--K-VKRG-------GGAFSAIVWQL-PEW-----KVAAA-ASGYT-------PD-----------LTVNEAEYHGLLLAFDLLSNM----------DRGRLIVCGDSN-LVIRQLR-NEMECK------------------------------ALNLQLLRQQVINR---------SRSWP-------------------------HLEYLHVKRE----------WNGSADLLA-


>Phytophthora_alni_gi|526065153|gb|AUPN01050435.1|_individual_aRNH
-FDGGS--R-SATG-------QCAFGWGVWTA-TY------SILHC-AARSF-------DDG----------QTNNVMEAQGLFACLQWLRGN---------CPRARTHIFGDSS-LIIRLVL-MEFRCS------------------------------NPRLRPWVAAIRAM---------GTGRS-------------------------RFYLHHVSRD----------YNVAADALXN
>Phytophthora_capsici_PHYCAscaffold_26_individual_aRNH
SFDGGY--R-ATNG-------RCSYAWCVWTD-SH------TLLRW-EARTF-------RNA----------RTNNVMEAQGLFACLLWIRSV---------FPAGRATVFGDST-IVINQAL-MLNRCQ------------------------------APSLRPWVGAIRAL---------GTGRP-------------------------AFYLQHVRRA----------YNTASDALCN
>Phytophthora_parasitica_Supercontig_2.303_individual_aRNH
-FDGGA--R-ASRK-------PSAHASCVWSN-SG------KLLWW-TASAV-------HPC----------ATNNEMEAMGLLTGLRWLLRH---------YRSVPIHVIGDSA-IIINMAS-ATYRVS------------------------------ANNLRPVIRDIRDL---------LPLFR-------------------------QVTLQAVPRV----------YNVAA-----
>Phytophthora_pinifolia_gi|558930135|gb|AWVW01043680.1|_individual_aRNH
-FDGGA--R-VSTA-------RSAHGCCVWSN-TG------NLLWW-AASAV-------HPH----------GTNNEMEAQGLLAGLRWLLQH---------YHSTEIRVIGDSA-IIINMAT-TAYRVS------------------------------SINLKGPIRLIRGM---------LSQFQ-------------------------HITLHAAPRA----------YNSAADGLCN
>Phytophthora_sojae_scaffold_10_individual_aRNH
-FDGGA--R-TSVG-------VSAYAWCAWAS-SG------KVIRG-AATAV-------TPC----------ATNNEIEAQALLSGLLWLWXH---------RPTTRVSIIGDSA-VIINVAL-GNVRVR------------------------------SSNLTSMVASIREI---------LCCFS-------------------------VVTVTATSRT----------YNVAADALCN
>Phytophthora_sojae_scaffold_16_individual_aRNH
-FDGGS--R-SATG-------QCAFGWGVWTA-TY------SILHC-AARSF-------DDG----------QTNNVLEAQGLLACLQWLRGN---------CPRARAHIFGDSS-LIIRLVL-MEFRCS------------------------------NPRLRPWVAAISAM---------DTGRS-------------------------RFYFHHVSRD----------YNVAADALCN


>Archon-2_SDicl
-SDGAN--R-GGET-------SG-HGFCMWDS-RGR-----TLLEA-GGGSGP------GT-----------ATVNQQEAAGLEAALRAARGR----------GSRTVVAFSDSE-LICNLVH-RVFVPK------------------------------EEGLRKRISTITQI---------LSGFD-------------------------AWVLYHVPRE----------YNGAADFAAN
>Archon-1_SDicl
-SDGAN--R-GGVV-------SG-FGFCIWDN-TGT-----HLIAV-GGAAGP------GH-----------ETVNLQEARGLEEGLRRADQL----------GKRTVVAFVDSE-LLERLVH-RVYAVK------------------------------NEEVRKRLTAIWQL---------LGQFD-------------------------AWVVQHVPRE----------KNEVADYVAN
>Archon-1_SPara
-SDGAN--R-GHLI-------SG-FGYCVWTA-DGT-----RLVRV-GGRRDE------GA-----------VTVNQQEAAGLEAAVDAAWEL----------GARTLVAFCDSE-LLCKLVH-RVYSPK------------------------------DEVLRKRVASIQRR---------LGLFD-------------------------AWVVHHIPRE----------YNQVADYVTN


>Ferroglobus_placidus_WP_012965086
YFDGAC-LP-VNPG------GIATYGFVIITP-SG------EIVKE-KGIAA-------EK-----------GTNNIAEYTALIRGLEKALEL----------GIDELIVRGDSQ-LAIYQMN-GVYAVK------------------------------SPNIIPLWQRAMEL---------AGKFR-------------------------KIRFEWVPRE----------QNSAADELST
>Sulfolobus_tokodaii_3ALY
YFDGLC-EP-KNPG------GIATFGFVIYLD-NR------KI-EG-YGLAE-KP----FSIN---------STNNVAEYSGLICLMETMLRL----------GISSPIIKGDSQ-LVIKQMN-GEYKVK------------------------------AKRIIPLYEKAIEL---------KKKL--------------------------NATLIWVPRE----------ENKEADRLSR
>Vulcanisaeta_moutnovskia_WP_013604220
YFDGAC-EP-KNPG------GVGTYGFAVYND-ND------TISEG-YGIAC-E-----PALN---------CTNNVAEYTGLIKALECLLLHD--------YGESSIVVHGDSQ-LVIKQLT-GIYNVR------------------------------TEHLKPLFEKAHEL---------LSHF--------------------------RVRLEWIPRE----------LNSKADELSK
>Ignicoccus_hospitalis_YP_001435737
YFDGLC-EP-VNPG------GVATYGFVVKEG-GK------VLCSG-KGLVG-VGA--RGDD----------VTNNVAEYTALIKALECLLEKG--------LEGAEVVVKGDSQ-LAIRQLR-GEYKVR------------------------------SPRIAPLYKRAKEL---------LSKF--------------------------KAELQWVPRE----------LNEEADALSR
>Mycobacterium_tuberculosis_3HST
EADGGS--R-GNPG-------PAGYGAVVWTA-DHS-----TVLAE-SKQAI-------GR-----------ATNNVAEYRGLIAGLDDAVKL----------GATEAAVLMDSK-LVVEQMS-GRWKVK------------------------------HPDLLKLYVQAQAL---------ASQFR-------------------------RINYEWVPRA----------RNTYADRLAN
>Mycobacterium_gilvum_WP_011893771
ECDGGS--R-GNPG-------PAGYGAVVWSA-DRE-----SVLAE-ARSAI-------GT-----------ATNNVAEYRGLIAGLESAAQT----------GATEVEVRMDSK-LIVEQMA-GRWRVK------------------------------HPDLAALHRQAADL---------ARRFE-------------------------HITYSWIPRE----------QNSYADRLAN
>Micromonospora_aurantiaca_WP_013287786
EADGGS--R-GNPG-------PAGYGAVVRDP-ETG-----EVLAE-RSESI-------GT-----------ATNNVAEYRGLIAGLEAAAEL----------GAAEVEARMDSK-LVVEQMC-GRWQIK------------------------------HPGLRPLAAQAAGL---------VSRFA-------------------------AVRFTWVPRE----------RNRHADALAN
>Natrinema_pellirubrum_WP_006182114
YFDGGS--R-GNPG-------PAAIGWVIVTG-DG------IV-AE-DGETI-------GT-----------ATNNQAEYEALIAGLEAARDY----------GYDEVHVRGDSE-LIVKQVR-GEYDTN------------------------------DPDLRENRVTVHEL---------LRAFD-------------------------EWTLEYVPRE----------VNDRADGLVN
>Haloarcula_marismortui_AAV48010
YFDGAS--R-GNPG-------PASVGYVLVND-SG------IV-TE-GGETI-------GT-----------ATNNQAEYKALIRAVEVARDY----------GFDDVHIRGDSE-LIVKQVR-GEWDTN------------------------------DPELREHRVRVREL---------LTDFD-------------------------DWQIEHVPRE----------INDRADELAN
>Halorhabdus_utahensis_WP_015788958
YVDGAS--R-GNPG-------PAAIGWVILTG-DGG-----IV-TE-GGKRI-------GS-----------TTNNRAEYEALIHALEIAADY----------GFDSVEVRSDSE-LAVRQVR-GEWDTN------------------------------DPDLRERRVRVREL---------FREFD-------------------------DWSIEHVPRE----------INERADALAN
>Halorubrum_lacusprofundi_WP_012659552
YFDGAS--R-GNPG-------PGAVGWCLVTA-DG------IV-AE-GGERI-------GR-----------VTNNQAEYAALIRALEAADEY----------DFDEIDVRGDSQ-LIVKQVR-GEWNAN------------------------------DPELRERRVRVREL---------LERFD-------------------------RWSIGHVPRE----------INERADDLAN
>Selaginella_moellendorffii_XP_002990328
AYDGAS--K-GNPG-------KAGAGALLRNP-KG------SV-IEKLYMGL-------GT-----------ATNNVAEYEALILGLQAALDR----------NVTSIQVFGDSN-LVCKQVA-GEWAVR------------------------------HEGLRALHAQVQAL---------SMQFT-------------------------TFSIHHVDRE----------MNTEADALAN
>Physcomitrella_patens_XP_001777308
EYDGAS--K-GNPG-------PAGAGALVRGP-DG------SVFCE-LREGL-------GS-----------VTNNVAEYRAFILGLKGALDR----------GIYRVRVQGDSK-LVCQQVL-GKWKVN------------------------------DEGLLPLWKEAQML---------MLNFR-------------------------EISVKHV-R-----------FNPSADQLAN
>Ostreococcus_tauri_XP_003080907
EFDGAS--R-GNPG-------EAGAGALLRRKRDD------RVVEE-LLEYL-------GS----------ERTVNEAEYAALCLGLRKAIEL----------GITKIEVRGDSK-LIVNQVD-GSFKLK------------------------------SENLRSMHAEAVSL---------KKKFA-------------------------EFKISHVKRE----------FNKHADHLAN
>Vitis_vinifera_CBI34967
QFDGAS--K-GNPG-------QAGAGAVLRAD-DG------SAVIH-LREGV-------GI-----------ATNNVAEYRALILGMKYALKK----------GIKRIRARGDSQ-LVCMQFQ-GLWKTK------------------------------NQNMADLCEEAKEL---------GKKFL-------------------------SFQIEHVLRE----------FNSEADAQAN
>Oryza_sativa_AAK54296
HFDGAS--K-GNPG-------KAGAGAVLMTE-DG------RVISR-LREGL-------GI-----------VTNNVAEYRGLILGLRYAIRH----------GFKKIIVYGDSQ-LVCYQVK-GTWQTK------------------------------NQNMMELCKEVRKL---------KENFV-------------------------SFEINHIRRE----------WNAEADRQAN
>Arabidopsis_thaliana_AAF24611
EFDGAS--K-GNPG-------KAGAGAVLRAS-DN------SVLFY-LREGV-------GN-----------ATNNVAEYRALLLGLRSALDK----------GFKNVHVLGDSM-LVCMQVQ-GAWKTN------------------------------HPKMAELCKQAKEL---------MNSFK-------------------------TFDIKHIARE----------KNSEADKQAN


>Aphanomyces_astaci_7000000215951431_individual_aRNH
FFDGAA--R-MDEG-------CGGSGAVAMAP-AEP-----LLCEY-AAHYF-------PEP----------TTNNIAEYYGLIHGLQLAADR----------GFTHLTIFGDSQ-LVLRQMQ-GVYHLR------------------------------HPGLRELYRSARVX---------AARF--------------------------RCTWAHRLRD----------GNQAADYLS-
>Saprolegnia_diclina_Supercontig_1.102_individual_aRNH
YFDGAA--R-KDPH-------CGGSGSLVFLI-ESP-----QNVVY-QANYL-------DAA----------TTNNEAEYDGLITALQLAQRL----------AVTHLTVRGDSM-LLMQQMK-GIYRVQ------------------------------EARLQKLHVQAREL---------AACF--------------------------TCTWEHHPRE----------FNQATDHLS-
>Saprolegnia_parasitica_Supercontig_2.46_individual_aRNH
YFDGAA--R-KDPD-------CGGSGSLVRLP-EPP-----QSVVH-QANYL-------GTA----------TTNNEAEYDGLITALQLARRL----------AVTHLTMRGDSM-LLMQQMK-GIFRVQ------------------------------EARLQKLHVQAREL---------AACF--------------------------ACTXEHRPRE----------FNQATDHLS-


>Gypsy-75_PAb-I_Picea_abies_RepBase
FADGAS--R-HTRR-------LASAAWVIFTP-QG------QLLSS-GGICL-------GD-----------TTNNVAEYSAVIELLRDALSL----------GISHLRVYLDAQ-LVVSQLN-GVYRVH------------------------------DPTLHRRFLRVRLL---------ERSFD-------------------------YITYFHVPRR----------LNQVTDTLAN
>PtTalladega_I_Pinus_taeda_RepBase
FADGAS--R-HTRN-------LASAAWVLYYP-TG------QLMVS-RGVCI-------GP-----------ASNNMAEYTAVINLLSEAISY----------EIDSLVVYLDSQ-LIVSQLN-NIYRVR------------------------------DPCLYRQYLRVRLL---------QRSFI-------------------------YINYFHIPRS----------HNWLADSIAN
>Picea_glauca_GCHX01259948
YADGAS--R-HTRR-------LASAAWVIFTP-QG------QLLSS-GGICL-------GD-----------TTNNVAEYSAVIELLRDALSL----------GISRLRVYLDAQ-LVVSQLN-RIYRVH------------------------------DPTLHRRFLRVRLL---------ERNFD-------------------------YITYFHVPRR----------LNQITDTLAN


>Saprolegnia_diclina_Supercontig_1.6_individual_aRNH
-SDGAS--R-GNPG-------VGGCGAVLVDS-SG------AVVAT-AKQYL-------GEN----------ITNNAAEYHGLLLALDLAKEH----------AIESVEVQMDSE-LVTKQML-GVYRVK------------------------------HPVLQTLHTQAKAK---------AKALP-------------------------HVTYRAIPRA----------ANAVADQLAN
>Saprolegnia_parasitica_Supercontig_2.55_individual_aRNH
-SDGAS--R-GNPG-------IGGCGAVLVDA-SG------AVVAT-AKQFL-------GDN----------ITNNAAEYHGLLLALDLAKEH----------AIESVEVQMDSE-LVTKQML-GVYRVK------------------------------HPVLQTLHQQAKAK---------ASALP-------------------------RVQYRAIPRA----------ANAVADQLAN
>Hyaloperonospora_arabidopsidis_JH598017.1_individual_aRNH
YADGAC--R-GNPG-------RSGCGALLLDP-LTG-----RVLAS-DTKYI-------GDQ----------ETNNEAEYHGLMLALQLAQKH----------QATHVRVFMDSQ-LVVRQMQ-GLYRVK------------------------------AANLRILHQQCKKL---------SAALP-------------------------QVAFTQIARE----------ENVAADRLAN
>Phytophthora_capsici_PHYCAscaffold_64_individual_aRNH
YADGAS--R-GNPG-------RSGCGALLVDP-STG-----SVLAS-EVKYV-------GDH----------ETNNVAEYHGLILALELAQRH----------QATHVHVHMDSQ-LIVRQMQ-GLYRVK------------------------------AVNLRKLYQQCKDL---------SAALP-------------------------HVTFSHVARE----------ENCAADRLAN
>Phytophthora_cinnamomi_scaffold_68_individual_aRNH
YADGAS--R-GNPG-------RSGCGALLVDP-STG-----RVLAR-AAKFV-------GER----------ETNNAAEYHGLLLALQLARRH----------EAARVHVLMDSQ-LVVRQMQ-GQYRVK------------------------------AANLRRLHQQCREL---------SAALP-------------------------HVTFSHVPRE----------DNAAADRLAN
>Phytophthora_infestans_Supercontig_1.64_individual_aRNH
YADGAS--R-GNPG-------RSGCGALLMDP-ITG-----RVLAT-ETKYV-------GDL----------ETNNAAEYHGLMLALQLAQQH----------QATHVHVHMDSQ-LIVRQMM-GQYRVK------------------------------AANLRKLHQQCKEL---------SAALP-------------------------YVTFSHVARE----------ENTEADRLAN
>Phytophthora_kernoviae_scf_22126_73.1_individual_aRNH
YADGAS--R-GNPG-------RSGCGALLVDP-TTR-----EVIAS-STMYV-------GDR----------ETNNAAEYHGLLLALRLAQQH----------QATNVHVHMDSQ-LIVRQMQ-GQYRVK------------------------------AANLRVLYQQCKDM---------SAALG-------------------------HVTFSYVARA----------ENSAADRLAN
>Phytophthora_lateralis_scf_19276_46167_individual_aRNH
YADGAS--R-GNPG-------RSGCGAVLVNP-STR-----QVLVS-DTKYV-------GDQ----------ETNNAAEYHGLLLALQLAQRH----------QVSHVHVHMDSQ-LIVRQMQ-GQYRVK------------------------------AANLRSLHQQCKEL---------SASLM-------------------------QVTFSHVPRE----------ENSIADQLAN
>Phytophthora_parasitica_Supercontig_2.73_individual_aRNH
YADGAS--R-GNPG-------RSGCGALLVDP-STG-----SVLAT-ETKYV-------GDL----------ETNNAAEYHGLMLALQLAQQH----------QATHVHIHMDSQ-LIVRQMQ-GQYRVK------------------------------AANLRTLHQQCKEL---------SAAFP-------------------------HVTFSHVARE----------ENTEADRLAN
>Phytophthora_pinifolia_gi|559011822|gb|AWVW01005893.1|_individual_aRNH
YADGAS--R-GNPG-------RSGCGALLVEP-ATG-----RVLVS-DTQYL-------GDW----------ETNNAAEYHGLMLALRLAQRL----------QATHVHVHMDSQ-LIVRQMQ-GQYRVK------------------------------AANLLALHQQCQEL---------SAALP-------------------------HVTFSHVLRG----------DNVAADRLAN
>Phytophthora_ramorum_scaffold_9_individual_aRNH
YADGAS--R-GNPG-------RSGCGAVLVNP-STR-----QVLAS-DTKYV-------GDQ----------ETNNAAEYHGLLLALQLAQRH----------QVSHVHVHMDSQ-LIVRQMQ-GLYRVK------------------------------AANLRSLHQQCKEL---------SASLM-------------------------QVTFSHVPRE----------ENSIADQLAN
>Phytophthora_sojae_scaffold_1_individual_aRNH
YADGAS--R-GNPG-------RSGCGALLVDP-STG-----RVLAT-GAKYV-------GDR----------ETNNAAEYHGLLLALELAQRH----------EAAHVHVLMDSQ-LIVRQMQ-GQYRVK------------------------------AANLRRLHQQCKEL---------SAELP-------------------------HVTFSHVPRE----------DNAAADRLAN
>Pythium_aphanidermatum_pag1_scaffold_403_individual_aRNH
FADGAC--R-GNPG-------HGACGALLVDR-ETQ-----TVISS-RARYL-------SDQ----------ETNNTAEYHSLLLALELAQEQ----------GLDQVQICMDSE-LVIKQMR-GEYRVK------------------------------APHLRVLHNDSKAR---------CRLFN-------------------------VVQFAHVPRE----------QNALADRLAN
>Pythium_arrhenomanes_par_contig_1513_individual_aRNH
FADGAC--R-GNPG-------HGACGALLVDR-STH-----TVVAS-RARYL-------SDN----------ETNNTAEYHGLLLALELADEL----------GVPALEVCMDSE-LIVKQML-GQYRVK------------------------------APHLRALFQSSKTR---------CQSFQ-------------------------RVDFIHVPRT----------QNVLADRLAN
>Pythium_insidiosum_gi|694374435|gb|JRHR01000915.1|_individual_aRNH
FADGAC--R-GNPG-------LGGCGALLVDN-ETQ-----TVLAS-RTRFL-------GTQ----------ETNNTAEYQGLLLALELAEEQ----------RVARLRICMDSE-LVIKQMK-GLYRVK------------------------------ARHLQVLHSSCTQR---------CKDFD-------------------------SVEFVHVPRN----------ENSLADRLAN
>Pythium_irregulare_pir_contig_2306_individual_aRNH
FADGAS--R-GNPG-------KSGCGALLVDA-ASA-----RVIAS-GTAYL-------GER----------ETNNSAEYKGLLLALHLAQTH----------RVARVHVHMDSE-LIIRQMQ-GVYRVK------------------------------APHLRGLYDECKRL---------CGAFE-------------------------NVTFAHVRRE----------ANAEADKLAN
>Pythium_iwayamai_piw_contig_869_individual_aRNH
YADGAS--R-GNPG-------KSGCGALLIDA-ESA-----RVIAS-GTSYL-------GES----------ETNNSAEYKGLLLALHLAQTH----------RVERVHVHMDSE-LIIRQMQ-GVYRVK------------------------------APHLRGLFAECQRL---------CSAFE-------------------------SVTFSHVRRE----------ANADADKLAN
>Pythium_ultimum_scf1117875581991_individual_aRNH
FADGAS--R-GNPG-------KSGCGALLLDA-DTR-----HVIAS-GTSYL-------GAN----------ETNNSAEYKGLLLALHLARTH----------DVQHVHVHMDSE-LIVRQMQ-GVYRVK------------------------------APNLRVLHTECRRL---------CNELK-------------------------SVAFSHVRRE----------DNVEADRLAN
>Phytopythium_vexans_pve_contig_74_individual_aRNH
FADGAS--R-GNPG-------RSGCGALLRDP-DSN-----QVIAT-AKEYL-------GEM----------ETNNSAEYRGLLLALRLAKQH----------DVARVHVHMDSQ-LVVRQMR-GEYRVK------------------------------AANLRILYDQCRLE---------CDQLE-------------------------EVKFSHVRRE----------ENATADGLAN


>Gmax-LTR_7988_NC_016089.2
WFDGAS----NILG--------HGVGAVLISP-DN------QCVPF-TARLG-------FD-----------CTNNMAEYEACALAVQAAIDS----------DVKLLKVYGDSA-LVIHQLR-GEWETR------------------------------DPKLIPYKAYIKEL---------AKTFD-------------------------EISFHHVPRE----------ENQMADALAT
>Ogre_Pisum_sativum_AAQ82037
MFDGAV----NMNG--------NGVGAVLINP-KG------AHMPF-SARLT-------FD-----------VTNNEAEYEACIMGIEEAIDL----------RIKTLDIFGDSA-LVVNQVN-GDWNTN------------------------------QPHLIPYRDYTRRI---------LTFFK-------------------------KVKLYHVPRD----------ENQMADALAT
>Zmays-LTR_29918_AC229875.2
FCDGSW----GTFG--------AGAAAVLVSP-SK------VKTCY-AAKLD-------FN-----------CTNNIAEYEALILGLRKLKAM----------GIRRAILKTDSQ-VVSGHID-KSCKAK------------------------------DPKLEKYLDMIRRV---------EASFE-------------------------GFSVKNIPRG----------QNEHADLLAK
>Ptaed_LTR_1741_Scaffold7180063079931
FFDGAC----SRET--------TRAGVVLVSP-KQ------ESTQL-SFKLA-------FQ-----------VTNNIAEYEALMLGLNAAKDK----------GIKNMKVFGDAD-LIIQQVK-KTFQVK------------------------------HPRLKAYRDEVWRL---------KDSFD-------------------------SFCISYIPRA----------KNQLVDSLAV
>RetroSor1_Sorghum_bicolor_AF098806
YTDGAW----GQAG--------AGAAAVLIAP-SG------LKLKF-AIRLE-------FK-----------ATNNIAEYEGLILGLNKAKAS----------GAKTLVIKTDSQ-VVAGQVE-KEYLAH------------------------------NPELARYLAVVRGL---------ERRFK-------------------------GFTLQYIPRA----------ENYEADELAK
>RIRE2_Oryza_sativa_AB030283
HFDGSK----RLSG--------TGAGVVLISP-TG------ERLSY-VLWIH-------FS-----------TSHNVAEYEALLHGLRIAISL----------GIKRLIVRGDSQ-LVVNQVM-KEWSCL------------------------------DDNMMAYRQEVRKL---------EDKFD-------------------------GLELSHVLRH----------NNEAADRLAN
>Tat4-1_Arabidopsis_thaliana_AB005247
HVDGAS----SQLG--------SGVGIRLTSP-TR------EILEQ-SFRLG-------FE-----------ASNNEAEYEALIAGLRLAKSL----------DINQFQAYCDSQ-LVASQYN-GEYEAK------------------------------NERMDAYLQIVQGL---------AKTFD-------------------------VFALDKIPRS----------ANAPADALAI
>Cinful-1_Zea_mays_AF049110
FCDGSW----GTFG--------AGAAAVLVSP-SK------VKTCY-VAKLD-------FS-----------CTNNIAEYEALLLGLRKLKAM----------GIRRAVLKTDSQ-VVSGHID-KSCKAK------------------------------DPKLEKYLDMVRRV---------EASFE-------------------------GFSVKNIPRG----------QNEHADLLAK


>Nannochloropsis_oceanica_AEUM01004789
FFDGGS--R-GNPG-------IAGCGAVMYDE-LSG-----RKLWS-LSAFL-------GHD----------RTNNQAEYAALCFGLEEALKR----------GVSSVQVFGDST-LVVKQVQ-GAWKVK------------------------------NAGMRVWHSKALAL---------GKKFK-------------------------RFRICYIPRE----------ENKVADALAN
>Nannochloropsis_limnetica_AFGL01011091_with_HBD
FFDGGS--R-GNPG-------VAGCGAVMYDD-TTG-----AKIWS-LSAYV-------GH-----------KTNNQAEYAALCFGLEEALKR----------GVTSIQAWGDST-LVVKQVE-GAWKVK------------------------------NAGMKIWHAKALAL---------KKKFK-------------------------RFRIGFVPRE----------ENGVADALAN
>Thalassiosira_pseudonana_AAFD02000009
RFDGGS--R-GNPG-------IAGCGMVLYDS-DDG-----SEIWS-GYHYL-------GDK----------NTNNEAEYMGLITGLQCARSL----------GIKNIVVQGDSK-LILSQVE-GKYQVK------------------------------SPNLKQYYAAAISL---------VNEFE-------------------------SCETSHILRG----------RNGRADELAN
>Thalassiosira_oceanica_AGNL01002144
RFDGGS--R-GNPG-------IAGAGMVLYDS-VSQ-----AEVWC-GMEFL-------GDG----------FTNNQAEFSGLVTGVKCARAL----------GVKHIVVQGDSQ-LVLRQIS-GEYKVK------------------------------SPSLKGYFAEAMKI---------IHEFD-------------------------TFQTNHILRG----------RNSRADELAN
>Phaeodactylum_tricornutum_ABQD01000047
HFDGGA--R-GNPG-------CAGVGMVLY-A-GN------SEIWC-GWKYL--------DQ----------MSNNAAEYNGLLTGLECALSL----------GIRRIRVQGDSE-LIVKQIK-GIYQVK------------------------------NANLQILCTKAKDL---------IEQFD-------------------------HFEISHFRRE----------HNKRADWLAN
>Heterococcus_sp_AXNI01011604
WFDGGS--R-GNPG-------VSGAGAVLHNA-SG------VQVWS-GCKYL-------GAK----------HTNNEAEYTGLVIGLKAALEG----------GYKRLIINGDST-LVVKQMQ-GIWQCK-------------------------------AGNLMLYREACKL---------AQQFA-------------------------KLQWNFVYRH----------LNNAADAMAN
>Leptocylindrus_danicus_GAUB01009310
QFDGGS--R-GNPG-------IAGAGMVIYNE-SG------REVWY-GRHFV-------GDS----------MTNNVAEYSGLLIGLQCARIL----------GAEHIVVQGDSD-LVVKQIR-GEYRCK------------------------------SKKLLPYHHAARQL---------VSKFQ-------------------------SFEIRHIPRA----------QNGRADSLAN
>Nitzschia_sp_GBCF01048785.2
RFDGGS--R-GNPG-------IAGAGMVIYDD-SG------HEIWA-GWKFH-------NEA----------ATNNLAEYLGLLCGLKCARSL----------GIERLIVEGDSQ-LIVRQLT-GKYQCR------------------------------EESLKKFFHASKEV---------AKDFK-------------------------YFEIRHIPRA----------ENKRADWLAN
>Chaetoceros_affinis_GBSA01010634
QFDGGS--R-GNPG-------VSGCGMV-------------LEVWS-AFKYL-------NE-----------GTNNIAEYRGLLDGLRFAKMM----------GVKNLIAEGDSK-LVVNQIN-GIYQVK------------------------------KEHLKPLYQEVLSL---------SKQFQ-------------------------SFQLNYIPRA----------ENFRADQLAN
>Hemiaulus_sinensis_GAUA01015336
RFDGGS--R-GNPG-------IAGAGMVLYDGDSG------FEVWS-GRRFL-------VTP----------TTSNEAEYIGLITGLECARSM----------GVQKIAVQGDSE-LVVKQIK-GLYEVR------------------------------SDNLKPLYRAAMDL---------VMEFD-------------------------SFEISNIPRE----------ENGAADALAN
>Ectocarpus_siliculosus_CABU01008583
WFDGGC--R-GNPG-------PSGAGAVIFND-SE------KELYS-GYKYL-------GEG----------KTNNEAEYESVILGLKAAAKL----------SITQLVVKGDSM-LVIQQMM-GKWRVS------------------------------APKLVGLHRQASEV---------VKQHQ------------------------LKCTWHHVPRK----------LNVRADLLAN
>Aureococcus_anophagefferens_ACJI01001494
--DGGC--R-GNPG-------CGGCGAIVTDADSG------ATLWA-GWCFL-----PEAS-----------TTNNVAEYAALVLGCVETKSSTRL-------QCAHMGLVGDSK-LVVNQVN-GDWRCR------------------------------DARLSALRDRALGL---------LDGVD--------------------------FAIAHVPRA----------ANGHADALAN


>Aphanomyces_astaci_7000000215951743_individual_aRNH
---GAT--A-QASN-------PGGAGSALSAP-DG------TVMWT-LXHWL-----P-SG-----------ATNNVAEYQALLNGLQGVLHW----------RLPTLRIECDSQ-LVLSQVS-GNARVS------------------------------LPLLRSLRNRVLKA---------LAHLRHKGT---------------------FTSLHHIPRN----------ENTVA-----
>Aphanmomyces_invadans_7000000215952325_individual_aRNH
-FDGSC--L-GNGSNSD--STPCGAGAALFAP-DG------SIIWS-LSAYL-----P-SA-----------KSNNMAEYSALLAGVVGLRHW----------CPSSVVIEGDSA-LVISQVL-GRARCP------------------------------DDRLRPFRTHILRH---------LQALRERNV---------------------AYTFRHIERN----------INTVADDLAT
>Utopia-1_SDicl
-FDGGC--R-QNGSSAS---AGGGAGAVIFGP-DG------RIRWS-CYEWL-----PQPTAGSGAPA----VTNNTAELRSVYLGLCGLLHL----------KPHRALIQGDSA-LVLKWLD-GSTRCA-------------------------------KPLRAARNAALAV---------LTRLRNYNV---------------------QTTLSHIGRG----------HNAVADHLAN
>Utopia-1_PAlni
QFDGAC--R-KNPH-------PGGAGAVLFNA-SE------VAVWT-GSCYM-----PSII-----------ETNNTAEYTALLLGVRAAADH----------GVRRLRIEGDSN-LVIQQVR-GRYRVK------------------------------NERLAALRTRVKSE---------LRRLE-------------------------RYSLHQIDRQ----------RNGQADRLVN
>Utopia-1_PCaps
QFDGAC--K-GNPA-------PGGAGAALFAP-DG------TIAWC-CYHFL-----ADTT-----------TTNNVAEYSGLLIGVSGALHH----------GARRLRIEGDST-LVVEQVK-GRYACR------------------------------SKTLQRLRREVRSR---------LGRFD-------------------------AYSIRQIDRT----------LNKVADGLAN
>Utopia-1_PCinn
QFDGAC--R-KNPH-------PGGAGAVLFNP-TE------VVVWT-GSLYM-----PSSS-----------ETNNTAEYTALLLGVRAGGDH----------GAHRLRIEGDSN-LIIQQVR-GRYRTK------------------------------NARLSVLWARVKTE---------LRLLE-------------------------HYSLHQIDRQ--------------------
>Utopia-1_PInfe
-FDGAC--R-ANPG-------PGGAGAALFKP-SG------PVVWT-CSHYD-----PSTT-----------ATNNTAEYTALLLGARAAADH----------GVTKLRIEGDST-LVIQQVR-GIFATR------------------------------STRLRALRNKVKLE---------LARVG-------------------------SFSLHHIDRQ----------ANGHADRLAN
>Utopia-1_PKern
-FDGAC--R-RNPG-------PGGAGAALFDP-SG------AVVWT-CSHYL-----PSSK-----------ETNNTAEYTALLLGVQSALHH----------GATRLLIEGDSN-LVLAQVQ-GTFGCT------------------------------NARLRQLRNRVRYE---------LRALG-------------------------HYKLKHIDRK----------ANAHADRLAN
>Utopia-1_PPara
HFDGAC--R-GTKS------LGAGAGAILRDD-HG------TALWT-ESIFL-----D-GR-----------QTNNTAEYQALLAGVEAGVAH----------GCTSIRIEGDST-LVIAQVK-GEFSCK------------------------------NKRLRNYRNRVRKA---------LASIP-------------------------ASTLVHIDRT----------DNRIADRLAN
>Utopia-1_PRamo
-FDGAC--R-ANPG-------PGGAGAALFKP-SG------PVVWA-CSRYM-----PSSS-----------ATNNTAEYTALLLGARAAADH----------GATHLRVEGDST-LVIQQVR-GIFAAR------------------------------STRMRALRNQVQSE---------LARVG-------------------------SFSLHHIDRQ----------DNAHADRLAN
>Utopia-1_PSoja
-FDGAC--R-ANPG-------PGGAGAALFKP-DG------SVVWT-CSHYM-----PSSS-----------ETNNTAEYSALLLGSRAAADH----------GATSLRVEGDST-LVIQQVR-GIFAAR------------------------------NAVLRRLRDHVKVE---------LARVG-------------------------SFSLHHIDRQ----------ANAHADRLAN
>Utopia-1_PArrh
-FDGAC--R-KNPG-------PGGAGAALFKP-EG------GVFWT-CCHYM-----P-GS-----------ETNNTAEYVALLSGVESAVLH----------GVTRLRIEGDSH-LVLSHVR-GTAACT------------------------------VKRLRGLRDRIRTL---------LKRIP-------------------------TTKLVHIDRK----------ANQHADRLAN
>Pythium_aphanidermatum_pag1_scaffold_713_individual_aRNH
-FDGAC--K-RNPG-------DAGPGAALTRP-DG------RVFWT-SYKYL-----VGPM-----------ETNNTAEYNALLDGLLSASHH----------HVHHLRIEGDSK-LVIQQLK-GMYACT-------------------------------GELRRLRDLCLEA---------LEMMQ-------------------------SYTLRHIDRQ----------LNKHADHLAN
>Pythium_iwayamai_piw_contig_1949_individual_aRNH
-FDGVR--R-SDHV-------VAGAGAVLMDR-TA------KLTWT-LAYYL-----PSKHH--------------TAECLVLIAGLQGVLYH----------RVKNLTIEGDSN-LALGQVK-TDLGCT------------------------------NPRSHQLHQQARNL---------IKQLR-------------------------SYSIQLIDRL----------ANKQADTLAN
>Utopia-1_PUlti
-FDGAC--R-RNPG-------PGGAGAALFEP-GG------AVVWT-VSHYL-----P-GS-----------ETNNTAEYSAMLLGVRSAIHH----------GATRLRVEGDSH-LALSQVR-GTFACT------------------------------NRRLRKLRNRVQAA---------LRELG-------------------------DYRLVHIDRQ----------ANAHADRLAN


>L1-1_HArab
FFDGGS--R-GNPG-------PGGSGSVIVKM-HPRSHA-TCAIWI-ASMAY-----SRAS-----------TTNNYVEYQGLLHGLRQAKAT----------QLHPLHVVEDST-LILSQLR-SHHSPR------------------------------KAHLALLFRKARDL---------AGDTA-------------------------VFSXGHHYRT----------FNKMA-----
>L1-1_PCaps
FFDGGS--R-GNPG-------PGGSGAVVVRL-AEAGEG-YSICWI-SSMSY-----AATA-----------TTNNQAENLGLLHGLRACRQH----------HWFPLHVVGDSQ-MIIRQQRTCTAPK-------------------------------AKHLHGLFWQSRRL---------ADILH-------------------------VESWAHHRRR----------YNRMADALAN
>L1-1_PCinn
FFDGGS--R-GNPG-------PGGSGSVIVRV-GGAELS-PVVEWM-ASVSY-----AARS-----------TTNNVAEYRGLLVGLRRAADM----------KLTGLHVVGDSK-LILTHLK-QRHPPK------------------------------AAHLRDIYVQCRTI---------ADQLQ-------------------------ITSWTHHLRH----------FNKTADKLAN
>L1-1_PInfe
-FDGGS--R-GNPG-------PGGSGSVLVEW-GKEEET-YKVVWA-AATLL-----SSRH-----------MTNNVAEFVGLQRLLAEAVAK----------QWSGTHVIGDSA-MILGLLK-RRREPK------------------------------VKRLKHWYQLARKL---------ADQLQ-------------------------ITEWRHHYRR----------NNKTADWLAN
>L1-1_PLate
FFDGGS--R-GNPG-------PGGSESVIIEI-GLTEDM-ARPVWA-ASTAL-----GRSS-----------TTNNEAEFIGLQRLLTHAVTK----------EWKGINLVGDSA-MILRMMR-TRTQPK------------------------------XVKMQHWFRICSRL---------ADICQ-------------------------VAGWSHHYRN----------HNKMADWLAN
>L1-1_PPini
FFDGGS--R-GNPG-------PGGSGSVIVQM-DTAGGD-PRPVWV-AATAL-----GATN-----------MTNNVAEFTGLLRLLQYAATK----------GWRYLHIVGDSA-MILKLMK-ERRPPR------------------------------AKNLKALYKAACRL---------ADICR-------------------------VCSWTHHYRK----------HNKMADWLAN
>L1-1_PRamo
FFDGGS--R-GNPG-------PGGSGSVIVDV-GAEAAS-ARPRWV-AMTAL-----GKAT-----------TTNNEAEFIGLHRVLAHAVER----------GITGIFIVGDSA-MILRMMR-NRTEPK------------------------------SVKMRHWYRICRRL---------ADICR-------------------------VAGWSHHYRR----------HNKTADWLAN
>L1-1_PApha
FFDGGS--R-GNPG-------PGGSXSVLVTV-DRLTGA-ASLRWS-SATSL-----ASSR-----------TTNNQAEYLGLIRGLQETTAL----------GIPSITVIGDSALIIRQKLQ-NRPPR-------------------------------NVSLLRLYRRARQL---------ADRLP-------------------------VRTWTHHYRV----------HNKMADYLAN
>L1-1_PInsi
FFDGGS--R-GNPG-------PGGSGAVIVRV-TEVA---PQLVWA-GSMSY-----AAAE-----------TTNNYAEYQGLCQGLAAAQHN----------DWTPLEVIGDSK-LIITQLR-ERRRPK------------------------------APGLRPLYEVARAT---------ADDLR-------------------------VRHWHHHYRS----------HNKMADKAAN


>FFV_Feline_foamy_virus
LYDGSA--I-TSPTKE--GHLNAGMGIVYFIN-KDGN---LQKQQE-WSISL-------GN-----------HTAQFAEIAAFEFALKKCLPL-----------GGNILVVTDSN-YVAKAYN-EELDVWASNGFVNNRK-------------------KPLKHISKWKSVADL---------KRLRP-------------------------DVVVTHEPGHQKLDSSPHAYGNNLADQLAT
>BFV_Bovine_foamy_virus
LYDGSA--I-RSPKPN--KTHSAGMGIIQAKF-EPD----FRIVHL-WSFPL-------GD-----------HTAQYAEIAAFEFAIRRATGI-----------RGPVLIVTDSN-YVAKSYN-EELPYWESNGFVNNKK-------------------KTLKHISKWKAIAEC---------KNLKA-------------------------DIHVIHEPGHQPAEASPHAQGNALADKQAV
>HFV_Human_spumaretrovirus
YTDGSA--I-KSPDPT--KSNNAGMGIVHATY-KPE----YQVLNQ-WSIPL-------GN-----------HTAQMAEIAAVEFACKKALKI-----------PGPVLVITDSF-YVAESAN-KELPYWKSNGFVNNKK-------------------KPLKHISKWKSIAEC---------LSMKP-------------------------DITIQHEKGISLQIPVFILKGNALADKLAT
>XEN1_Xenopus_laevis_endogenous_retrovirus
LYDGSR--F-SDAS-------GKFHTGYAVTT-TD-------SVLE-AQPLP-------AS-----------CSAQEAELKALTAACKLAAG-------------KRANIFSDSR-YAQGVAL-DFGTIWKTRGYLTATG-------------------SPIKNGRSVADLMEA---------LTLPE-------------------------QVAVLKVKAH-GRLTSPEAIGNHLADTTAK
>KoRV_Koala_retrovirus
YTDGSS--F-IMDG-------RRQAGAAIVDN-KR--------TVW-ASNLP-------EG-----------TSAQKAELIALTQALRLAEG-------------KSINIYTDSR-YAFATAH-VHGAIYKQRGLLTSAG-------------------KDIKNKEEILALLEA---------KHLPK-------------------------RVAIIHCPGH-QRGTDPVATGNRKADEAAK
>MuLV_Murine_leukemia_virus
YTDGSS--F-LQEG-------QRKAGAAVTTE-TE--------VIW-ARALP-------AG-----------TSAQRAELIALTQALKMAEG-------------KKLNVYTDSR-YAFATAH-VHGEIYRRRGLLTSEG-------------------REIKNKSEILALLKA---------LFLPK-------------------------RLSIIHCPGH-QKGNSAEARGNRMADQAAR
>ZFERV_Zebrafish_endogenous_retrovirus
LRDGCC--F-KSGK------LVASYAIVEQTD-DG------YTIRE-QQVLQ-------DR-----------PSAQRAELLALVRALHMAKD-------------KTVNIHSDSA-YAVGAAT-SELTGWARVGFVTSSG-------------------KPIKHAQEASDLLES---------IMLPQ-------------------------EVAIIKCAAH-TKGKDPVSLGNEAADAAAK
>DrFV-1_Danio_rerio_foamy_virus_type_1
LYDGTT--E-QGIT-------RWGWIRKKGRK-V--------TESD-KGSLP-------AG-----------LSAQAAEVKAFRKALEKAKQL----------NDFKCFMVTDSD-YIYQAVE-EHLGTWKNNDFNTSKG-------------------KPLKQADDWKVIDEL----------ITEI-------------------------TPTVLHQTSH-TSQNTMAAIGNKEVDSYVR
>Blastocystis_sp_JZRM01000011
YTDGAA--S-GNPG-------PGGLGVVLLAG-PY--------RKE-LMAGF-------RL-----------TTNNRMELLAVIIGLEALKN-----------AGEEVTVYSDSR-YVVDAVEKGWVFGWEKKGF------------------------KGKKNPDLWQRFLAV----------YRKH-------------------------HIRFIWVKGH-AEI-----PENERCDQLAV
>Shewanella_denitrificans_YP_563025
YTDGSC--L-GNPG-------PGGYGIVMQYK-QH--------SKE-IADGF-------AL-----------TTNNRMELLAPIIALEALME------------PCIVTLTSDSQ-YMRQGIT-QWIHGWKKKGWMTSNK-------------------QAVKNVDLWKRLDSV----------SQRH-------------------------NIDWRWVKGH-TGH-----KQNERCDKLAR
>Escherichia_coli_1G15
FTDGSA--L-GNPG-------PGGYGAILRYR-GR--------EKT-FSAGY-------TR-----------TTNNRMELMAAIVALEALKE------------HAEVILSTDSQ-YVRQGIT-QWIHNWKARGWKTADK-------------------KPVKNVDLWQRLDAA----------LGQH-------------------------QIKWEWVKGH-AGH-----PENERADELAR
>Buchnera_aphidicola_NP_777852
FSDGSC--L-GNPG-------PGGYSFIIQHL-EY--------ENI-SSSGF-------YL-----------TTNNRMELMGIIVATESLKQ------------PCCITISTDSQ-YVQKGIL-YWIKNWKTKGWKTSRK-------------------TYVKNVDLWLRLEKS----------LNLH-------------------------QVTWKWIKSH-SGN-----KKNEQCDHLAR
>Helicobacter_pylori_YP_005780399
FCDGSS--L-GNPG-------PGGYAAILRYK-DK--------EKT-ISGGE-------NF-----------TTNNRMELRALNEALKVLKR------------PCHITLYSDSQ-YVCQAIN-VWLTNWQKKNF------------------------SKVKNVDLWKEFLEV----------SKGH-------------------------SIMAVWIKGH-NGH-----AENERCDSLAK


>Albugo_laibachii_FR824112_fmRNH
FCDGSA--L-NNGKL----GCKAGYACIFPDH-PD--------WKI-AGALE-------EKDKDGKVIP---PTNNRAEYVAALKALQRVNEV-------DPIQQNTLFIYSDSM-LLIRSMT-EWITRWKESNWRKKTKTNSQY--------------DMVKNHDLLKALLET----------QGSR-------------------------KIIWKHVRAH-TGKTDWESTWNQVADDTAR
>Aphanomyces_astaci_7000000215951321_fmRNH
FCDGSA--I-GNGKA----TCKAAFACVFPHN-ES--------WNV-AEKLP-------SLQ--------AAATNNRAEYLAALEALKRANVQ-------DPSQSQPLFIFSDSM-LLIRSMT-EWLPTWIDNNWRKADGTMYVASHPVDVMTHGCVILIRVKNVDLLQQLTHT----------RGRR-------------------------RVLWRHVKAH-TNQRDWKSTWNDKADQLAR
>Saprolegnia_diclina_Supercontig_1.68_fmRNH
FCDGSA--I-GNGQS----GCRAAFACVFPHH-EE--------WAV-SGKLP-------PGA---------IATNNRAEYLAALEAMKRANVQ-------DPAQTRPLYIFSDSM-LLIQSMT-EWLGGWKRNKWVKADG-------------------EPVKNADLLQLLDST----------QGAR-------------------------CILWRHVKAH-THKKNWESVWNDKVDKLA-
>Saprolegnia_parasitica__Supercontig_2.79_fmRNH
FCDGSA--I-GNGKR----GCKAAFACVFPHH-DE--------WAV-SGKLP-------PGV---------FATNNRAEYLAAIEAMKRANVQ-------DPAQTRPLYIFSDSM-LLIQSMT-EWLAGWQARNWVKADG-------------------APVKNADLLQILHST----------QGAR-------------------------RILWRHVKAH-TNKKNWESVWNDKVDKLAR
>Phytophthora_infestans_Supercontig_1.18_fmRNH
FCDGSA--L-ENGRR----KCRAGYACIFPHC-EQ--------WNV-AKQLV-------ED----------RATNNRAEYMAALEAMKRANVE-------DPERSRMLYIFSDSM-LLIRSMT-EWVGTWQKNNWNKSDG-------------------TPVQNRDLLELLVAE----------KGSR-------------------------RIRWTHVKAH-TRKQDWRSKWNDVADNAAR
>Phytophthora_pinifolia_gi|558911028|gb|AWVW01050043.1|_fmRNH
FCDGSA--L-ENGRR----KCRAGYACIFPHC-EE--------WNV-AKQLI-------ED----------RATNNRAEYMAALEAMKRANVE-------DPEGSRTLFIFSDSM-LLIRSMT-EWVGKWQRSNWKKSDG-------------------ADVQNRDLLELLMAE----------KGER-------------------------RIRWTHVKAH-TGKKDWMSKWNDVADNAAR
>Phytophthora_sojae_scaffold_3_41_fmRNH
FCDGSA--L-ENGRR----GCRAGYACIFPHN-ES--------WNV-AKQLV-------ED----------RVTNNRAEYMAALEAMKRANIE-------DPEASRVLFIFSDSM-LLIRSMT-EWVGTWQKNNWKKSDG-------------------ASVQNRDLLELLMAE----------KGKR-------------------------RVRWTHVKAH-TGKKDWRSKWNDVADNAAR
>Pythium_aphanidermatum_pag1_scaffold_138_fmRNH
FCDGSA--L-QNGRF----GCQAGYACIFPHN-PT--------WNI-AKKLV-------EE----------RATNNRAEYLAALEAMKRANQE-------DLSGQEPLYIFSDSM-LLIRSMT-EWVANWQKKNWIKADG-------------------NPVLNRDLLELLVKE----------RGSR-------------------------RIIWRHVKAH-TGKTDWQSKWNDVADHAAR
>Pythium_iwayamai_piw_contig_4071_fmRNH
FCDGSA--L-QNGRR----GCQAGFACVFPHN-TS--------WNV-ATKLR-------EQ----------RATNNRAEYFAALEAMKRANLQ-------NAAQDQVLYIFSDSM-LLIRSMT-EWIDNWRKKKWCKADG-------------------APVMNRDILEKLLSE----------QGRR-------------------------RILWRHVKAH-TGRKDWKSVWNDAADQAAR


>Homo_sapiens_AAV38476
YTDGCC--S-SNGRR----RPRAGIGVYWGPG-HP--------LNV-GIRLP-------GR-----------QTNQRAEIHAACKAIEQAKTQ----------NINKLVLYTDSM-FTINGIT-NWVQGWKKNGWKTSAG-------------------KEVINKEDFVALERL----------TQGM-------------------------DIQWMHVPGH-SGF-----IGNEEADRLAR
>Caenorhabditis_elegans_NP_001040786
YTDGAC--S-SNGTK----NAKAGWGVYWGDD-SE--------DNE-FGPVY-------GA-----------PTNNRGELIAVQKAIEKAIEK----------RLPKVVIKTDSN-LLVQSMN-IWIHGWKRKGWKTSTG-------------------SEVLNQDVLMKIDNL----------RQKL-------------------------KVKFLHVRGH-AGI-----DGNEKADELAR
>Trypanosoma_brucei_AAC47537
YVDGAC--R-NNGSRSRERRPRAGFGGFYGDG-DS--------RNF-KFPLPAH-----EP-----------QTNQRAELSALIHVLRVALDS---------HPCYNLCVYSDSK-YTVMGVN-SYLHRWERNGFKTAGG-------------------GDVANIDLWSQFTKL---------RNRHLSRCAERFTMEFRFKASLAAIAARAVALQLKHVPGH-AGV-----YGNEMADRLAV
>Pichia_pastoris_XP_002490024
YTDGAT--R-GNGKF----GAKGGYGVFFKEN-DL--------RNI-SKPLT-------GV-----------QTNQRAELSAVRDALIIIEKDLA------SGSKKHYTIRTDSR-YTINSIT-KWVTKWKQNDWRTATG--------------------PVQNRDLIEPCTNLIESVNSKYKELGMP-------------------------PLNIEYVKGH-SGD-----YGNEMADKLAT
>Candida_orthopsilosis_XP_003871485
YVDGAS--R-GNGQS---KSAPSGYGVYYGPG-DS--------RNA-AVGLH-------EV-DNI-NKYT--PTNQRAELHGMKHALTNIKDDLANG-NSSTSSSPRYDIYSDSK-YAIQSIN-EWSDKWQSNGWKTSTG-------------------QPVANSDLIKDAVQLKNEINQLYRERDWK-------------------------PLEFHHVKGH-SGD-----VGNEAADRLAN
>CgT1_Colletotrichum_gloeosporioides_AAA85636
YSDGSK--A-PNG--------ATGFGFVIYRG-SR-------RIAQ-GCGRL-------GI-----------AEVFDGEAEGARAGLRRALLTS---------QGQPIHICIDNT-SVIQGIR-SNIPDS---------------------------------SQAAFLE-IQA---------VARIY-------------------------NIQTHWSPGH-QGI-----KGNEEADILAK
>Mgr583_Magnaporthe_grisea_AF018033
YTDGSE-KHENN-------CVQIGYGWAAFRA-GL------EFAAR-AASIT-------PE-----------SHVFDAEAIGALKGLQAAAKAQ---------PGARIWICVDST-SVIWGLR-GDAPRS--------SQ-------------------W--AFLEFHNLVDLL---------RKQST-------------------------EVRVRWCPGH-QGI-----PGNDRADELAK
>I_factor_Drosophila_melanogaster_AAA70222
FTDGSK--I-NY---------TISFAITTETD-----------VLK-YGILP-------PY-----------SSVLTSETIAILEAIELTKNR-----------RGKFIICSDSL-SAVDSIQ-NTNNNS----------------------------------FYPSRIRSLI---------TQHAP-------------------------KIKIMWIPGH-SGI-----KGNELADQAAK
>You_Drosophila_melanogaster_AJ302712
YTDGSK--V-TG---------ATTFAVVDSNR----------KIIA-GGRLP-------SY-----------NSIFTAEAFAILKACQFASKN-----------AGKSVICTDSL-SSLSAIR-NWNHND----------------------------------PTTQEVRHIL---------SSHPK-------------------------KITLLWVPSH-QGI-----HGNELADKAAQ
>Lian_Aedes_aegypti_AAB65093
YTDGSL--L-EG---------RAGAGVYSREL----------RLNQ-FYSLG-------RN-----------CTVFQAEIFALMCGVQSALQQR--------VMGKVIYFCSDSQ-AAIKALA-SANSRS--------------------------------KLVIACRTQIEE---------LNSVN-------------------------SVNLVWVPGH-SSI-----AGNELADELAR
>Bilbo_Drosophila_subobscura_AAB92394
FTDGSK--L-DN---------KVGGGIYSELL----------NISY-SFRLP-------DH-----------CSVFQAEVIAIKEALSCLQELT--------PEATYINIYSDSQ-AAIKSLN-AITTSS--------------------------------ATVANCRKSLHE---------MAYQF-------------------------VISLIWVPGH-QDI-----EGNCIADELAR
>TRAS1_Bombyx_mori_BAA07467
FTDGSK--I-EG---------RVGAALSIWDG-EV------EIRSL-KLALA-------PY-----------CTVYQAELLALSYAVKEAQLR----------NGSTFGVFSDSK-AALLTVI-NHGSL---------HP-------------------LA---VDIRKMLKQC---------ALQNK-------------------------TVALYWIKAH-AGL-----EGNERADQLAK
>CATS_Bombyx_mori_BAE44464
FTDGSK--I-EG---------RVGAALSIWEG-TG------EIKTK-KLKLG-------SY-----------CTVYQAELLALLKATEEVLSG----------GAATYNIFCDAR-STLDVIA-SGESL---------HP-------------------LA---FKITKNLKTI---------TERNQ-------------------------EIRLFWIKAH-IGL-----EGNERADVLAK
>SA-OMVV_Ovine_lentivirus
YTDGGK--K-NG---------KGSLGFIASTG-V-------------KFRKH-------EE-----------GTNQQLELRAIEEACKQG--------------PEKMNIVTDSR-YAYEFMR-RNWDEEV-------------------------------IKNPIQARIMKL---------VHDKE-------------------------QIGVHWVPGH-KGI-----PQNEEIDKYIS
>FIV_Feline_immunodeficiency_virus
YIDGGR--K-LGK--------AAKAAYWTDTG-K-----------W-QVMEL--------E-----------GSNQKAEIQALLLALKAG--------------PEEMNIITDSQ-YMINILS-QQPDKME----------------------------------GIWQEVLEE---------LEKKT-------------------------AIFIDWVPGH-KGI-----PGNEEVDKLCQ
>HIV1_Human_immunodeficiency_virus
YVDGAA--S-RETK-------LGKAGYVTDRG-R-----------Q-KVASL-------TE-----------TTNQKTELHAIHLALQDS--------------GSEVNIVTDSQ-YALGIIQ-AQPDKSE---------------------------------SEVVDQIIEE---------LIKKE-------------------------KVYLSWVPAH-KGI-----GGNEQVDKLVS
>EIAV_Equine_infectious_anemia_virus
YTDGGK--Q-NG---------EGIAAYVTSNG-R-----------T-KQKRL-------GP-----------VTHQVAERMAIQMALEDTR-------------DKQVNIVTDSY-YCWKNIT-EGLGLEG--------------------------------PQSPWWPIIQN---------IREKE-------------------------IVYFAWVPGH-KGI-----CGNQLADEAAK
>Maggy_Magnaporthe_grisea
ETDASD----------------YVSAGILSQY-GDG---ILRPVAF-FSKK--HTAT-ECN-----------YEIYDKELLAIIRCFEEWRPEL-------EGTSSPVQIITDHR-NLEYFTT-TKM------------------------------------LNRRQARWAEF---------LSRF--------------------------NFRITYRPGK----------QGAKPDALTR
>Tricopia_Tribolium_castaneum
YVDADWGNC-TEDR-------RSFTGFIFLLN-GS------AISDT-KKQRT-------VA-----------LSTTEAEYMAMAECAKEAIYLRRFIQELGFDKLADVKIYCDNQ-SAIRLAG-NPVFHAR-----------------------------SKHIDVRHHFVREV---------LRDK--------------------------QVSLEHIPTE-----------QQVADFLTK
>SIRE14_Glycine_max
YCDADWAGS-ADDR-------KSTSGGCFYLG-NN------LISWF-SKKQN------CVS-----------LSTAEAEYIAAGSSCSQLVWMKQMLKEYNVEQDV-MTLYCDNM-SAINISK-NPVQHSR-----------------------------TKHIDIRHHYIRDL---------VDDK--------------------------VITLKHVDTE-----------EQIADIFTK
>Vitico12_Vitis_vinifera
YCDADYTGD-HDTR-------RSTTGYVFMLG-SR------AISWC-SKRQP------TVS-----------LSTTEAEYRAAAMATQESTWLIXLMNDLHQLVDYAVPLYCDNQ-LAVHLAE-NPVFHAR-----------------------------TKHVEVHYHFIREK---------VLEE--------------------------EVELKIKSG------------DQVADLFTK
>Calypso_Glycine_max
MCDASD----------------YAIGAVLGQR-KGK----FHAIYY-ASKV--LNDA-QVN-----------YATTEKEMLAIVYALEKFKSYL---------VGSKVIIYIDHA-TIKYFLN-KAN------------------------------------SKTLLIRWILL---------LQEF--------------------------DLVIRDKKGS----------ENVVANQFV-
>Athila4-1_Arabidopsis_thaliana
MCDASD----------------YAVGAVLGQK-IDKK---LHVIYY-ASRT--LDDA-QGR-----------YATTEKELLAVVFAFEKFRSYL---------VGSKVTVYTDHA-LRHLYAK-KD-------------------------------------TKPRLLRWILL---------LQEF--------------------------DMEIVDKKGI----------ENGAADHLSR
>Tma_Arabidopsis_thaliana
YTDASG----------------VGLGCVLMQR-GK-------VIAY-ASRQ--LRKH-EGN-----------YPTHDLEMAAVIFALKIWRSYL---------YGGNVQVFTDHK-SLKYIFT-QPE------------------------------------LNLRQRQWMEL---------VADY--------------------------DLEIAYHPGK----------ANVVADALSH
>Pinfestans_Supercontig_1.16#LTR
IVYVSD----------------WAVSAALVQE-HEG---ICHPVTF-VSRT--LKPN-ELN-----------YGAVEKEILALLRVLDLNYNLL---------VGRSIRILTRHS-TLAWLFK-SAG------------------------------------LQGRLGQWAAL---------LSPW--------------------------TLEIVKCSKG----------EDEILGVLAA
>Pvexans_pve_contig_1118_1#LTR
---ASE----------------WAISAALMQE-HDG---VFMPIKF-SSRT--LKPN-EIN-----------YAIVEKEVLALLRMLDNCFTML---------AGRPLRVLTRHS-TLAWLLR-SNG------------------------------------LQGRLSQWAAI---------LSPW--------------------------TIEVTRTTKG----------EDELLG----
>Sparasitica_Supercontig_2.470_1#LTR
-----------------------AIGCVLSQT-VDG---AERPLGF-ASAC--LDDH-ELR-----------YTRVEKAMLAVRLGVRQWRHFF---------HSVPTRVFTTER-NLAWAIN-HLM------------------------------------PFGRLDKWQFE---------LST---------------------------LQLDVQVTKQ--------------------
